# Supplementary material for: Heterogeneous effects of individual high-fat diet compositions on phenotype, metabolic outcome, and hepatic proteome signature in BL/6 male mice
Source: Nutr Metab (Lond). 2023 Feb 8;20:8. doi: 10.1186/s12986-023-00729-0 (PMC9909936; doi:10.1186/s12986-023-00729-0)
Supplement: Supplementary file 2 — Additional file 2: Additional Table (AT3). [file 12986_2023_729_MOESM2_ESM.xlsx]

## Sheet: AT3_IC cluster export 
Cluster ID	SD					HFD					DIO					WSD					ANOVA significant	DIO_SD	HFD_SD	WSD_SD	Valid values	Valid values DIO	Valid values HFD	Valid values SD	Valid values WSD	Protein IDs	Protein names	Gene names	Cluster (ID)	KEGG name
C (9)	1.05924	1.24983	1.24173	1.70245	1.85958	0.777619	-0.670999	-0.932344	-0.749163	-0.493586	-1.47421	0.0989238	-0.660101	-0.919149	0.557304	-0.814717	0.0234836	-0.545951	-0.871773	-0.438174	+	+	+	+	5	0	0	5	0	Q9EPL8	Importin-7	Ipo7	C (9)	-
C (9)	0.273997	0.614203	1.01469	1.80512	2.04424	1.33379	-0.361514	0.0897598	-0.452385	0.360554	-1.49166	-0.600512	-1.38108	-0.398321	0.146804	-1.61757	-0.181843	-0.484512	-0.267507	-0.446248	+	+	-	+	20	5	5	5	5	Q9DCP2	Sodium-coupled neutral amino acid transporter 3	Slc38a3	C (9)	Proximal tubule bicarbonate reclamation
C (9)	0.521576	0.823561	0.871427	2.03509	1.09997	1.16862	-1.19915	-0.457282	-0.13679	0.414223	-0.859216	1.13289	-0.147065	-0.902502	-0.411764	-2.16989	-0.217879	-0.245793	-0.557887	-0.762133	+	-	-	+	20	5	5	5	5	Q9ERE7	LDLR chaperone MESD	Mesdc2	C (9)	-
C (9)	1.14862	0.903332	1.20307	1.57264	1.40471	0.34309	0.197435	0.464414	0.568818	-1.87537	0.117618	0.149722	-0.851116	-1.25406	-0.529742	-1.06939	-0.164483	-0.935099	-1.44778	0.0535682	+	+	+	+	5	0	0	5	0	Q9JKL4	NADH dehydrogenase [ubiquinone] 1 alpha subcomplex assembly factor 3	Ndufaf3	C (9)	-
C (9)	0.362839	0.644518	1.77627	1.76269	0.576733	1.33037	-0.559734	0.0278184	0.616288	0.488753	0.361186	-0.448467	-0.735423	-1.67741	-1.78005	-1.29562	-0.242895	-0.625449	-0.32545	-0.256969	+	-	-	-	20	5	5	5	5	P59999	Actin-related protein 2/3 complex subunit 4	Arpc4	C (9)	Bacterial invasion of epithelial cells;Fc gamma R-mediated phagocytosis;Pathogenic Escherichia coli infection;Regulation of actin cytoskeleton;Shigellosis
C (9)	1.34881	1.05441	2.29973	1.50768	0.0626611	0.579421	-0.439893	-1.11017	-0.0467611	0.891821	0.208819	-1.01038	-0.636086	-0.916912	-0.716632	-0.940031	-0.312272	-1.25784	0.162246	-0.728634	+	-	-	-	20	5	5	5	5	P35550	rRNA 2-O-methyltransferase fibrillarin	Fbl	C (9)	Ribosome biogenesis in eukaryotes
C (9)	0.821291	0.384285	1.81282	1.50052	1.00633	1.41729	0.932492	0.0822254	-0.702436	-0.318731	0.207755	-0.651138	-1.15568	-1.4059	-0.735868	-1.57304	0.0475547	-1.05661	-0.156146	-0.457031	+	+	-	+	20	5	5	5	5	P19157;P46425	Glutathione S-transferase P 1	Gstp1	C (9)	Drug metabolism - cytochrome P450;Glutathione metabolism;Metabolism of xenobiotics by cytochrome P450
C (9)	0.755605	0.557084	1.53098	1.62959	1.25894	0.873538	0.437077	0.226828	-0.25552	0.447647	0.0516428	-0.467206	-1.87808	-1.2259	-0.804675	-1.94333	-0.094151	-0.503356	-0.0264535	-0.570268	+	+	-	+	20	5	5	5	5	P00186;P00184	Cytochrome P450 1A2	Cyp1a2	C (9)	Caffeine metabolism;Drug metabolism - cytochrome P450;Linoleic acid metabolism;Metabolism of xenobiotics by cytochrome P450;Retinol metabolism;Steroid hormone biosynthesis;Tryptophan metabolism
C (9)	0.281585	0.302966	2.41945	1.53779	0.467994	1.06731	0.146856	0.459594	-0.480683	-0.0633781	-0.377227	-0.554263	-1.64157	-1.16076	-0.56316	-1.45938	-0.370181	-1.06196	0.64851	0.400508	+	+	-	-	20	5	5	5	5	P33267	Cytochrome P450 2F2	Cyp2f2	C (9)	Metabolism of xenobiotics by cytochrome P450
C (9)	-0.191577	0.425571	1.02998	1.1518	1.46197	0.460931	-0.120059	-0.377494	-0.444219	-1.31475	-0.920413	-1.6531	-0.902522	-1.52435	-1.02507	-0.0133324	0.628049	1.34591	1.09532	0.887364	+	+	-	-	20	5	5	5	5	P52430	Serum paraoxonase/arylesterase 1	Pon1	C (9)	Aminobenzoate degradation;Bisphenol degradation
C (9)	0.724811	0.56863	1.02724	2.17689	0.16656	-0.306317	0.677428	0.0391359	-0.822854	-0.29881	-1.16665	-1.93903	-1.12881	-1.23731	-0.622229	-0.41593	0.99852	-0.135875	0.658532	1.03608	+	+	-	-	20	5	5	5	5	O88533	Aromatic-L-amino-acid decarboxylase	Ddc	C (9)	Betalain biosynthesis;Histidine metabolism;Indole alkaloid biosynthesis;Isoquinoline alkaloid biosynthesis;Phenylalanine metabolism;Tryptophan metabolism;Tyrosine metabolism
C (9)	0.312728	-0.179785	1.84921	1.26266	0.796558	1.17028	0.948042	0.374965	-0.76168	-0.0130553	-0.261461	-0.799629	-1.83946	-1.53777	-0.766785	-1.66791	0.503516	0.0764902	0.217691	0.31539	+	+	-	-	20	5	5	5	5	Q9DBW0;Q811W2	Cytochrome P450 4V2	Cyp4v2	C (9)	Retinol metabolism
C (9)	0.0312124	-0.538962	2.13224	0.901433	-0.040697	1.58352	0.505088	0.0985911	0.0425529	0.085899	-0.61248	-0.856388	-1.87912	-1.35544	-0.355927	-1.69575	0.651865	0.205747	0.644854	0.451778	+	+	-	-	20	5	5	5	5	Q60991	25-hydroxycholesterol 7-alpha-hydroxylase	Cyp7b1	C (9)	Primary bile acid biosynthesis;Steroid hormone biosynthesis
C (9)	-0.273337	0.157726	1.4129	1.11096	1.31523	1.07611	0.348194	-0.215624	-0.8024	0.678032	-1.28867	0.0801744	-2.25459	-0.819657	-0.95712	-1.42662	0.330339	0.155445	0.510966	0.861938	+	+	-	-	20	5	5	5	5	Q8BM55	Transmembrane protein 214	Tmem214	C (9)	-
C (9)	0.839975	0.448883	1.65866	2.48664	0.827402	-0.410552	-0.471943	-1.1996	-0.87819	-1.27634	-0.46338	-0.422186	-0.430881	-1.39764	-0.644813	-0.392651	0.66311	-0.0936911	0.470942	0.686251	+	+	+	-	20	5	5	5	5	Q91WG0;Q6AW46	Acylcarnitine hydrolase	Ces2c	C (9)	Drug metabolism - other enzymes;Tropane. piperidine and pyridine alkaloid biosynthesis
C (9)	0.583343	0.350184	1.57085	1.8713	1.59405	0.0392742	-0.715205	-0.688646	-0.994802	-1.05487	-1.36141	0.257306	-1.11451	-0.905619	-0.078046	-0.362801	-0.461511	-0.432528	1.50202	0.401608	+	-	-	-	20	5	5	5	5	O88587	Catechol O-methyltransferase	Comt	C (9)	Betalain biosynthesis;Steroid hormone biosynthesis;Tyrosine metabolism
C (9)	1.06367	-0.322711	1.6775	1.80458	2.1177	0.372504	-0.856332	-0.596269	-0.847826	-0.500576	0.419889	-0.0561082	-1.10449	-1.63283	-0.0991371	-0.621848	0.292328	-0.32477	-0.232944	-0.552336	+	-	-	-	20	5	5	5	5	P04939;P11590	Major urinary protein 3	Mup3	C (9)	-
C (9)	1.35395	-0.383274	1.26447	1.24695	1.6929	-0.014389	-0.0629515	0.391035	-0.123101	-0.831365	-1.1316	-1.20425	-1.03986	-1.18823	0.204781	-1.31099	1.54381	-0.824107	0.247756	0.16845	+	+	-	-	4	0	0	4	0	Q9WUL7	ADP-ribosylation factor-like protein 3	Arl3	C (9)	-
C (9)	1.64127	1.91662	-0.079137	0.84681	1.12174	-0.211521	0.188024	0.358547	1.22334	1.0057	-0.702956	-1.44889	-1.0537	-0.726192	-1.11698	0.0762143	-1.01272	-0.529294	-0.639051	-0.85783	+	+	-	+	20	5	5	5	5	Q9DBE0;Q80WP8	Cysteine sulfinic acid decarboxylase	Csad	C (9)	Taurine and hypotaurine metabolism
C (9)	1.17494	1.17894	-1.16692	0.949902	1.06129	1.17435	1.00918	-0.775353	1.17382	1.38383	-1.46054	-1.02873	-0.305156	-1.1463	-0.728878	-0.501339	-0.838169	-0.325113	-0.33108	-0.49868	+	+	-	+	8	0	4	4	0	Q8VD65	Phosphoinositide 3-kinase regulatory subunit 4	Pik3r4	C (9)	Regulation of autophagy
C (9)	1.29398	0.927046	-0.282874	1.36139	1.29468	-0.0839066	0.194833	-0.531555	0.476551	1.11915	-0.544755	-1.35318	-1.34889	-1.24211	-0.541286	-0.739347	-1.10265	-0.679918	0.0392994	1.74354	+	+	-	-	20	5	5	5	5	Q8K023	Aldo-keto reductase family 1 member C18	Akr1c18	C (9)	Steroid hormone biosynthesis
C (9)	0.66522	1.27983	0.526636	0.774199	0.682761	0.542106	1.44152	0.310798	0.432195	0.934354	-1.08765	-2.64209	-0.54627	-0.0768253	-0.55963	-1.62031	-0.371709	0.216983	-0.608629	-0.293479	+	+	-	+	8	0	4	4	0	Q8R5F3	O-acetyl-ADP-ribose deacetylase 1	Oard1	C (9)	-
C (9)	0.890187	0.632687	0.459878	1.18537	1.33649	1.14375	0.136599	-0.218393	-0.0122263	0.577054	0.233887	-2.84205	-1.00415	-0.239132	-0.0855625	-1.38614	-0.197145	-1.11268	-0.0389767	0.540552	+	+	-	+	14	2	5	5	2	P51863	V-type proton ATPase subunit d 1	Atp6v0d1	C (9)	Collecting duct acid secretion;Epithelial cell signaling in Helicobacter pylori infection;ko05152;Lysosome;Oxidative phosphorylation;Phagosome;Rheumatoid arthritis;Vibrio cholerae infection
C (9)	1.41903	0.634153	1.14809	1.10664	1.5689	-0.800532	1.3092	-0.394552	0.36273	-0.723734	-0.183563	-0.829869	-0.70653	-0.636541	-1.37349	-1.60989	-1.03519	0.253047	0.971463	-0.479361	+	+	-	+	6	0	1	5	0	Q9JIY7	N-acetyltransferase 8	Nat8	C (9)	-
C (9)	0.0187623	1.59129	2.23765	1.61413	1.62516	-0.500777	-0.0129082	-0.688118	0.366428	-0.43427	-0.690347	-0.49794	-1.38186	-0.622033	-0.733913	-0.623354	-0.121872	-0.488681	0.28314	-0.940482	+	+	+	+	4	0	0	4	0	Q31125	Zinc transporter SLC39A7	Slc39a7	C (9)	-
C (9)	1.23518	0.932006	0.448333	1.77809	0.845432	-1.06583	-0.426669	0.380992	1.07559	0.876262	-1.80662	-0.750915	-1.6424	-0.140963	-0.997592	-0.978951	0.0871309	-0.258388	0.696427	-0.28711	+	+	-	-	20	5	5	5	5	O88962	7-alpha-hydroxycholest-4-en-3-one 12-alpha-hydroxylase	Cyp8b1	C (9)	PPAR signaling pathway;Primary bile acid biosynthesis
C (9)	1.6146	1.88318	0.833453	1.18251	1.56525	-1.50911	-0.384307	-0.6304	-0.296394	-0.284652	-0.580639	-0.131012	-1.07606	-0.832529	-1.00302	-1.04915	-0.566496	0.720769	0.349028	0.194979	+	+	+	+	20	5	5	5	5	Q8QZR3	Pyrethroid hydrolase Ces2a	Ces2a	C (9)	-
C (9)	1.78438	0.705955	0.795729	2.01405	1.89369	-1.67096	-0.21586	-0.384697	-0.345755	-0.391573	0.156816	-0.310818	-0.582174	-0.848325	-0.506474	-0.634847	-1.22295	0.44985	-0.413037	-0.272989	+	-	-	-	20	5	5	5	5	O09131;Q8K2Q2	Glutathione S-transferase omega-1	Gsto1	C (9)	Drug metabolism - cytochrome P450;Glutathione metabolism;Metabolism of xenobiotics by cytochrome P450
C (9)	2.08057	1.53719	-0.155527	1.34782	1.4766	-1.43407	0.0937857	-0.286453	0.176049	-0.165889	0.531088	-0.618222	-1.04895	-0.775793	-0.810331	-1.43986	0.391265	0.278368	-0.414252	-0.763393	+	+	-	-	20	5	5	5	5	Q9DCM0	Persulfide dioxygenase ETHE1. mitochondrial	Ethe1	C (9)	-
C (9)	1.59899	1.2545	0.311252	1.9755	1.15123	0.137463	-0.936003	0.172675	0.0933406	0.206144	0.302625	-0.607354	-1.68904	-1.02315	-0.849673	-1.3683	-1.16992	0.491971	0.00703487	-0.0592745	+	+	+	+	20	5	5	5	5	P20852;P15392	Cytochrome P450 2A5;Cytochrome P450 2A4	Cyp2a5;Cyp2a4	C (9)	Caffeine metabolism;Drug metabolism - cytochrome P450;Drug metabolism - other enzymes;Retinol metabolism
C (9)	1.44144	0.869	-0.35792	1.33468	1.29923	1.65268	-1.22715	-0.796259	-0.731924	1.31934	0.3119	-1.33451	-0.49884	-0.411497	-1.18803	-0.260874	-0.90547	0.432256	-0.165763	-0.782275	+	+	-	+	6	0	2	4	0	Q61210	Rho guanine nucleotide exchange factor 1	Arhgef1	C (9)	ko05152;Regulation of actin cytoskeleton;Vascular smooth muscle contraction
C (9)	0.409071	0.506796	0.337161	0.552199	0.407944	0.35995	-2.43729	0.159047	0.111172	0.664056	0.239005	-2.75113	-0.989256	0.136434	-0.88074	0.684925	0.58541	0.604188	0.549961	0.751093	+	+	-	-	16	2	4	5	5	O88630	Golgi SNAP receptor complex member 1	Gosr1	C (9)	SNARE interactions in vesicular transport
C (9)	0.802396	0.856881	1.18503	-1.52388	0.900087	1.45499	0.800287	0.648045	0.535553	0.48045	-1.2081	-1.21732	-1.33593	0.59914	-1.63644	-0.887524	0.453062	-0.0623952	-0.0521216	-0.792206	+	+	-	-	11	0	5	4	2	P17439	Glucosylceramidase	Gba	C (9)	Lysosome;Other glycan degradation;Sphingolipid metabolism
C (9)	0.298278	0.681266	0.926331	0.835084	0.715308	0.551076	0.353065	0.674487	0.406738	0.303312	-1.09382	-1.02519	-2.07082	0.886144	-1.06835	-1.32643	0.694754	0.618735	-1.95022	0.590257	+	+	-	-	14	1	5	5	3	O35680	28S ribosomal protein S12. mitochondrial	Mrps12	C (9)	-
C (9)	0.697868	0.390619	1.34415	0.801377	0.592552	1.59649	0.928278	0.342155	0.54818	0.579732	-2.13756	-1.0115	-0.438987	-0.19392	-1.06209	-0.732002	0.781657	-0.874817	-0.746307	-1.40587	+	+	-	+	10	0	5	5	0	P13597	Intercellular adhesion molecule 1	Icam1	C (9)	African trypanosomiasis;Cell adhesion molecules (CAMs);Leukocyte transendothelial migration;Malaria;Natural killer cell mediated cytotoxicity;Rheumatoid arthritis;Staphylococcus aureus infection;Viral myocarditis
C (9)	1.15326	0.67671	0.57196	0.794487	1.36816	0.690406	0.469848	0.328253	0.33489	0.59596	-2.52423	0.042165	-1.607	-0.355473	-1.14946	-1.16561	0.677309	0.151371	-0.920877	-0.132131	+	+	-	+	15	2	5	5	3	P03958	Adenosine deaminase	Ada	C (9)	Primary immunodeficiency;Purine metabolism
C (9)	0.933555	1.2401	1.3343	0.843862	-0.37399	1.39068	0.677123	0.920758	0.595243	0.730742	-1.59238	-0.455116	-0.774849	-0.569497	-1.55775	-0.8708	-0.674927	0.290258	-1.4036	-0.683715	+	+	-	+	9	0	5	4	0	Q9JLF6	Protein-glutamine gamma-glutamyltransferase K	Tgm1	C (9)	-
C (9)	0.593583	1.28569	0.717018	0.904803	0.747916	0.621608	0.913598	0.77129	0.791834	0.760161	-1.5788	-0.424252	0.0776687	-0.521335	-0.431251	-1.08904	-0.947672	-0.138964	-2.5707	-0.483151	+	+	-	+	10	0	5	5	0	P16330	2.3-cyclic-nucleotide 3-phosphodiesterase	Cnp	C (9)	-
C (9)	1.08649	1.32892	0.764882	1.38853	1.88004	0.0349895	1.54494	-0.500538	-0.507802	0.127767	-0.655287	0.372116	-1.04968	-0.826767	-1.07544	-1.12958	-1.01231	-0.982213	-0.337366	-0.451693	+	+	-	+	20	5	5	5	5	Q05117	Tartrate-resistant acid phosphatase type 5	Acp5	C (9)	Osteoclast differentiation;Rheumatoid arthritis;Riboflavin metabolism
C (9)	0.79354	1.45415	1.54767	1.60239	1.78973	0.164778	0.381271	-0.759616	-0.519661	0.0672935	-1.20186	-0.0841276	-1.56575	-0.678844	-0.538165	-1.27165	-0.857022	-0.184977	0.0213448	-0.160492	+	+	-	+	20	5	5	5	5	P17717	UDP-glucuronosyltransferase 2B17	Ugt2b17	C (9)	-
C (9)	1.24411	0.839624	0.50081	0.889267	1.62053	0.510803	1.14864	-0.188038	-0.671199	0.817477	-0.96369	-0.623872	-2.57474	-0.441115	-0.42937	-1.0993	-0.414177	-0.697096	0.18873	0.342592	+	+	-	-	20	5	5	5	5	Q9QWR8	Alpha-N-acetylgalactosaminidase	Naga	C (9)	Glycosphingolipid biosynthesis - globo series;Lysosome
C (9)	1.22353	1.16462	1.23693	1.12547	1.22669	0.214653	0.30851	-0.252335	-0.217738	1.14662	-0.0939617	-0.501946	-0.67764	-1.24934	0.49752	-2.29208	-0.828113	-1.19733	-0.537228	-0.296833	+	+	+	+	6	0	1	5	0	Q8VBZ3	Cleft lip and palate transmembrane protein 1 homolog	Clptm1	C (9)	-
C (9)	1.2311	0.95576	0.73101	1.38717	1.80911	-0.39201	0.281694	-0.193415	-0.0771553	0.740006	-0.621361	-0.0490247	-1.66993	-1.1409	-0.0240881	-2.31806	-0.00840592	-0.283436	-0.0839504	-0.274116	+	+	-	+	20	5	5	5	5	P56657	Cytochrome P450 2C40	Cyp2c40	C (9)	Arachidonic acid metabolism;Drug metabolism - cytochrome P450;Linoleic acid metabolism;Metabolism of xenobiotics by cytochrome P450;Retinol metabolism
C (9)	0.315191	0.669978	0.548392	1.81982	1.10196	0.35274	0.969984	0.696711	-0.0320221	0.525339	0.112223	0.327887	-1.68835	-0.680489	-0.750535	-2.60592	-0.724804	-0.207863	-0.0927367	-0.657505	+	-	-	-	20	5	5	5	5	Q9QY30	Bile salt export pump	Abcb11	C (9)	ABC transporters;Bile secretion
C (9)	0.925635	0.510136	0.626812	1.56948	0.680761	0.345851	0.646358	0.433485	0.738337	0.91022	0.118415	0.230061	-1.67128	-1.10602	-1.34097	-2.43011	-0.737876	0.00588893	-0.106596	-0.348591	+	-	-	-	20	5	5	5	5	Q61545	RNA-binding protein EWS	Ewsr1	C (9)	-
C (9)	1.0106	0.323772	-0.203393	1.24638	1.23889	0.682909	0.180167	0.43906	0.649534	0.971527	-0.0581354	0.173263	-1.03114	-0.744642	-0.127711	-3.18027	-0.456087	-0.622551	0.0609905	-0.553164	+	-	-	-	20	5	5	5	5	Q8BTY1	Kynurenine--oxoglutarate transaminase 1	Ccbl1	C (9)	Selenocompound metabolism;Tryptophan metabolism
C (9)	-0.0965865	0.775381	0.797257	1.16086	1.15747	-0.109178	0.707346	0.755486	0.13352	0.852131	-0.409035	-0.053067	-1.4327	-1.73535	-0.521832	-2.70871	0.260905	-0.228451	0.215934	0.478612	+	+	-	-	20	5	5	5	5	Q9QXZ6;Q91YY5;Q9EP96;Q99J94	Solute carrier organic anion transporter family member 1A1	Slco1a1	C (9)	Bile secretion
C (9)	0.537547	0.604829	0.667577	1.13361	1.17339	-0.272068	0.956713	0.465318	0.610488	0.206235	-0.145101	-0.187921	-1.48376	-1.3231	-0.850837	-2.93431	0.192598	0.0797033	0.469714	0.0993775	+	+	-	-	20	5	5	5	5	E9Q5K4	-	Cyp2c44	C (9)	Arachidonic acid metabolism;Drug metabolism - cytochrome P450;Linoleic acid metabolism;Metabolism of xenobiotics by cytochrome P450;Retinol metabolism
C (9)	1.17488	0.667733	0.954204	0.498914	0.687877	0.92121	0.903157	0.623055	0.413263	0.398331	-1.36378	0.735238	-1.9431	-1.60897	-0.503918	-1.64649	-0.421495	0.652144	-0.866194	-0.27606	+	+	-	+	11	0	5	5	1	Q8K0L9;Q52KG4	Zinc finger and BTB domain-containing protein 20	Zbtb20	C (9)	-
C (9)	0.911978	1.46539	0.238105	0.0998069	1.27372	0.896881	0.500553	0.745249	0.219494	0.487286	-0.0341062	0.353552	-1.72441	-2.34716	-1.28846	-0.906268	-0.584554	0.648699	-0.729235	-0.226515	+	-	-	-	20	5	5	5	5	P49935	Pro-cathepsin H;Cathepsin H mini chain;Cathepsin H;Cathepsin H heavy chain;Cathepsin H light chain	Ctsh	C (9)	Lysosome
C (9)	0.38361	1.41853	1.65256	1.08937	0.752442	1.14412	0.180827	0.310587	0.0255153	0.617877	-0.152284	0.00649126	-1.63955	-1.90869	-1.08404	-1.34646	-0.881455	0.263721	-0.416097	-0.417084	+	-	-	-	20	5	5	5	5	Q9CYZ2	Tumor protein D54	Tpd52l2	C (9)	-
C (9)	0.775485	1.03337	1.15842	0.801774	0.429457	1.48558	0.641334	0.167814	-0.347196	1.37271	0.24828	0.105032	-1.94058	-1.58102	-0.846551	-1.47218	-0.0844287	-0.579896	-0.75389	-0.613516	+	-	-	-	20	5	5	5	5	O70492	Sorting nexin-3	Snx3	C (9)	-
C (9)	0.425367	1.30135	1.30389	0.964523	0.835899	0.750758	0.823775	0.753608	-0.0179856	0.914778	0.32579	-0.25666	-1.70909	-1.05173	-0.904917	-2.17772	-0.392846	-0.484311	-0.784242	-0.620234	+	-	-	+	20	5	5	5	5	Q8VDN2;Q6PIC6;Q64436	Sodium/potassium-transporting ATPase subunit alpha-1	Atp1a1	C (9)	Aldosterone-regulated sodium reabsorption;Bile secretion;Carbohydrate digestion and absorption;Cardiac muscle contraction;Endocrine and other factor-regulated calcium reabsorption;Gastric acid secretion;Mineral absorption;Pancreatic secretion;Protein digestion and absorption;Proximal tubule bicarbonate reclamation;Salivary secretion
C (9)	0.850293	1.25486	0.525473	0.297765	0.299925	0.667054	0.930214	1.35393	0.129152	0.956945	0.555442	-0.331551	-1.71394	-0.670827	-1.02254	-2.55945	-0.10415	-0.313415	-0.710063	-0.395111	+	-	-	-	20	5	5	5	5	P14094	Sodium/potassium-transporting ATPase subunit beta-1	Atp1b1	C (9)	Aldosterone-regulated sodium reabsorption;Bile secretion;Carbohydrate digestion and absorption;Cardiac muscle contraction;Endocrine and other factor-regulated calcium reabsorption;Gastric acid secretion;Mineral absorption;Pancreatic secretion;Protein digestion and absorption;Proximal tubule bicarbonate reclamation;Salivary secretion
C (9)	0.185596	0.594906	1.24212	0.177872	1.13094	1.20884	1.11673	1.17989	-0.204792	-0.349026	0.253483	-0.24832	-2.36877	-1.08359	-1.07963	-1.82929	0.0239337	0.228365	-0.120991	-0.0582627	+	-	-	-	20	5	5	5	5	P58735	Sulfate anion transporter 1	Slc26a1	C (9)	-
C (9)	0.676254	0.356479	0.754643	1.20108	0.986564	0.499132	1.05019	0.573262	0.115346	0.832911	0.732015	-0.135318	-1.32327	-1.28258	-0.865565	-2.58592	0.013409	0.193267	-0.814917	-0.976981	+	-	-	-	20	5	5	5	5	Q8C196	Carbamoyl-phosphate synthase [ammonia]. mitochondrial	Cps1	C (9)	Alanine. aspartate and glutamate metabolism;Arginine and proline metabolism;Nitrogen metabolism
C (9)	1.0952	0.624762	0.641667	1.06649	1.72929	0.956049	0.385852	0.189095	0.24609	0.591349	0.607478	-0.176332	-1.78027	-1.47672	-0.771715	-1.9071	-0.358648	-0.0993199	-0.685113	-0.878097	+	+	-	+	20	5	5	5	5	C0HKG6;C0HKG5	-	-	C (9)	-
C (9)	0.699928	0.659333	0.622563	1.48289	0.671058	1.53923	0.887685	0.261264	-0.532967	0.73366	-0.398313	0.209548	-1.45398	-1.40435	-1.12348	-2.10429	-0.00410826	0.390648	-0.241475	-0.894846	+	+	-	-	20	5	5	5	5	O35114	Lysosome membrane protein 2	Scarb2	C (9)	Lysosome
C (9)	1.01584	0.822709	1.23021	0.798917	0.768554	1.13474	-1.14634	0.687169	0.880925	0.818291	-0.626664	-0.743229	-1.04449	-0.781293	-0.944939	-1.61192	-0.369115	-1.42142	-0.626548	1.15861	+	+	-	+	10	0	4	5	1	Q6AW69	Cingulin-like protein 1	Cgnl1	C (9)	-
C (9)	0.805218	0.856786	0.732385	0.579237	0.587852	0.643185	0.872345	0.825123	0.578145	0.980208	-1.11042	-0.496671	-0.443705	-1.7927	-1.10956	-1.88572	-1.09337	-0.362418	-0.556985	1.39106	+	+	-	-	10	0	5	5	0	P83870	PHD finger-like domain-containing protein 5A	Phf5a	C (9)	Spliceosome
C (9)	1.82751	0.369504	0.222849	1.28273	0.734537	1.60326	-0.701885	0.408163	0.797922	0.130336	-0.902545	1.03819	-1.02693	-0.677557	-0.566502	-1.65395	-1.37902	-0.4573	-0.900021	-0.149302	+	-	-	+	20	5	5	5	5	P23492	Purine nucleoside phosphorylase	Pnp	C (9)	Nicotinate and nicotinamide metabolism;Purine metabolism;Pyrimidine metabolism
C (9)	2.06586	0.77176	0.543941	0.628709	1.05324	0.736654	-0.878553	0.632711	0.28125	-0.174796	-0.784304	0.727387	-1.95579	-1.04255	-1.6262	-0.868814	-0.802786	-0.146587	0.557618	0.28125	+	-	-	-	20	5	5	5	5	P16675	Lysosomal protective protein;Lysosomal protective protein 32 kDa chain;Lysosomal protective protein 20 kDa chain	Ctsa	C (9)	Lysosome;Renin-angiotensin system
C (8)	1.51771	1.5572	1.30331	1.11511	1.52787	0.173046	-0.8491	-0.686074	-0.019579	-0.403204	-0.236207	0.674862	-0.552104	-0.271007	0.149321	-1.21262	-1.98476	-0.237009	-0.836262	-0.730504	+	+	+	+	20	5	5	5	5	Q9CZS1;Q9JHW9	Aldehyde dehydrogenase X. mitochondrial	Aldh1b1	C (8)	Arginine and proline metabolism;Ascorbate and aldarate metabolism;beta-Alanine metabolism;Chloroalkane and chloroalkene degradation;Drug metabolism - cytochrome P450;Fatty acid metabolism;Glycerolipid metabolism;Glycolysis / Gluconeogenesis;Histidine metabolism;Limonene and pinene degradation;Lysine degradation;Metabolism of xenobiotics by cytochrome P450;Pentose and glucuronate interconversions;…
C (8)	1.28052	1.3908	1.59819	1.72705	1.20642	0.465315	-0.379718	-0.761169	0.221467	0.0952036	-0.459849	0.0676585	-0.73123	-0.818914	-0.444465	-0.0065803	-1.31902	-0.85639	-0.523313	-1.75197	+	+	+	+	5	0	0	5	0	O88455	7-dehydrocholesterol reductase	Dhcr7	C (8)	Steroid biosynthesis
C (8)	1.33985	1.11852	0.688495	1.53587	1.40443	0.104241	-1.45205	-0.677499	0.612571	-0.0758178	0.57537	-0.478532	0.330455	0.490394	-1.02896	-0.733738	-1.7346	0.263086	-1.15009	-1.132	+	-	-	+	20	5	5	5	5	Q9ET22	Dipeptidyl peptidase 2	Dpp7	C (8)	-
C (8)	1.49496	1.47997	1.09435	1.44532	1.19413	0.216508	-1.13432	-0.187736	0.104897	-0.942638	0.376967	-0.401601	-1.43673	1.12761	-0.4893	-0.79385	-0.20531	-1.30209	-0.798815	-0.842316	+	+	+	+	6	1	0	5	0	Q02780	Nuclear factor 1 A-type	Nfia	C (8)	-
C (8)	1.30416	1.64482	-1.82e-05	2.15035	1.58592	0.329945	-0.876213	-0.942503	-0.501632	0.251574	-0.373211	0.535522	-0.243567	-1.28293	-1.07679	-0.641383	-0.173491	0.114123	-0.879393	-0.925278	+	-	-	-	20	5	5	5	5	Q9CQF0	39S ribosomal protein L11. mitochondrial	Mrpl11	C (8)	-
C (8)	1.48118	1.65737	0.243355	0.71436	2.18469	-0.16512	0.0977268	-0.437546	-0.0100951	0.110838	0.0238304	0.98772	-1.18318	-1.51035	-0.788349	-1.0717	-0.252896	-0.1444	-1.17757	-0.759861	+	-	-	+	20	5	5	5	5	Q62465	Synaptic vesicle membrane protein VAT-1 homolog	Vat1	C (8)	-
C (8)	1.6452	2.05311	0.349782	1.32129	1.12901	0.77492	-0.106465	-0.199058	-0.0645228	0.568936	-0.0899129	-0.268646	-0.842596	0.0956851	-1.39432	-1.12071	-0.54057	-1.09999	-1.03599	-1.17515	+	+	-	+	20	5	5	5	5	Q920A5	Retinoid-inducible serine carboxypeptidase	Scpep1	C (8)	-
C (8)	1.31667	2.16758	1.02004	0.461858	1.03812	0.393976	-0.063412	-0.240033	-0.0712712	0.930886	0.04301	0.551827	-0.861147	-0.833934	-0.749328	-0.0623784	-1.05023	-0.801679	-1.63881	-1.55174	+	-	-	+	20	5	5	5	5	P06797	Cathepsin L1;Cathepsin L1 heavy chain;Cathepsin L1 light chain	Ctsl	C (8)	Antigen processing and presentation;Lysosome;Phagosome;Rheumatoid arthritis
C (8)	0.994843	1.22717	-0.278893	1.25296	1.65626	0.616622	0.852026	0.74464	0.162443	-0.238662	-2.15388	-0.318838	-0.800321	0.368905	-0.289932	0.065934	-1.04463	-0.161689	-1.0807	-1.57426	+	-	-	+	20	5	5	5	5	O88668	Protein CREG1	Creg1	C (8)	-
C (8)	0.855708	1.20841	0.280731	0.990967	1.37164	0.0937239	0.921417	-0.0577392	0.0972252	0.63895	-0.489811	0.416132	-1.41516	0.17301	0.138494	0.835352	-1.3899	-1.70314	-1.7934	-1.1726	+	-	-	+	15	5	5	5	0	O54782	Epididymis-specific alpha-mannosidase	Man2b2	C (8)	Other glycan degradation
C (8)	1.85015	2.84486	-0.182574	0.363928	1.31376	-0.109716	0.0892171	-0.0452337	-1.02488	0.143585	-0.48128	-1.03822	-1.39051	-0.0724528	-0.00682504	-0.0643528	-0.631625	-0.500499	-0.666591	-0.390735	+	-	-	-	20	5	5	5	5	P70699	Lysosomal alpha-glucosidase	Gaa	C (8)	Galactose metabolism;Lysosome;Starch and sucrose metabolism
C (8)	1.74028	0.778831	0.614013	2.59766	0.434282	-0.0136324	-0.798075	-0.128567	-1.32629	1.13794	-0.562511	0.0535601	0.428918	-0.465401	-0.890197	-0.31931	-0.773649	-0.853418	-0.696599	-0.957835	+	-	-	+	20	5	5	5	5	Q9D1H8	39S ribosomal protein L53. mitochondrial	Mrpl53	C (8)	-
C (8)	-0.304171	1.18355	1.08673	2.17715	1.31132	0.492856	-0.688187	-0.157577	-0.654232	1.27439	-0.275152	-0.1756	0.241358	-0.902137	-1.15615	-0.313745	0.30996	-1.26654	-0.55606	-1.62775	+	-	-	-	20	5	5	5	5	Q3TIV5	Zinc finger CCCH domain-containing protein 15	Zc3h15	C (8)	-
C (8)	0.584663	1.16938	0.228935	2.1589	1.35438	-0.146948	0.993007	-1.24902	-0.886681	0.340625	0.945142	0.890643	-0.273022	-0.787487	-0.990568	-0.737557	-0.849874	-0.689862	-1.19722	-0.857449	+	-	-	+	20	5	5	5	5	Q9DB15	39S ribosomal protein L12. mitochondrial	Mrpl12	C (8)	-
C (8)	0.196365	1.82583	0.96293	1.49463	1.09866	0.715653	0.0211753	-1.26551	-0.310501	0.896007	0.59812	-0.502175	-0.0628961	-0.532473	-0.108162	-0.333009	-1.76148	-0.240906	-1.81583	-0.876438	+	-	-	+	20	5	5	5	5	P48193;Q9WV92	Protein 4.1	Epb41	C (8)	Tight junction
C (8)	1.25072	1.33772	0.727377	0.94052	1.07082	-0.639437	0.0842851	0.543278	0.196612	1.00117	-1.42304	0.297083	0.987498	0.238586	-0.772205	-1.14723	-1.1471	-1.43888	-0.475819	-1.63196	+	-	-	+	20	5	5	5	5	Q03249	Galactose-1-phosphate uridylyltransferase	Galt	C (8)	Amino sugar and nucleotide sugar metabolism;Galactose metabolism
C (8)	0.704053	1.12871	0.952075	0.926328	1.11727	-0.876429	1.27332	1.0348	1.06381	1.00685	-0.907226	-0.453007	-0.349151	-0.272529	-1.14299	-1.05569	-1.07477	-1.5966	-1.02981	-0.449012	+	+	-	+	9	0	4	5	0	P12791;O55071	Cytochrome P450 2B10	Cyp2b10	C (8)	Arachidonic acid metabolism;Drug metabolism - cytochrome P450;Metabolism of xenobiotics by cytochrome P450;Retinol metabolism
C (8)	1.58658	1.9426	-0.0654111	1.75887	1.56152	-0.877782	0.00121949	0.165601	-0.157594	0.04595	-0.0929197	0.0635959	-0.16007	-0.0591598	-1.17518	-0.639849	-1.55751	-0.372054	-1.06822	-0.900189	+	-	-	+	20	5	5	5	5	P34884	Macrophage migration inhibitory factor	Mif	C (8)	Phenylalanine metabolism;Tyrosine metabolism
C (8)	1.15006	1.33082	0.451718	1.27727	2.33478	-0.447189	0.576907	0.673754	-0.675289	0.0452526	-0.0969922	-0.441994	-0.326164	0.181232	-1.11185	-1.15315	-0.451808	-0.651205	-1.53604	-1.13012	+	-	-	+	20	5	5	5	5	O88986	2-amino-3-ketobutyrate coenzyme A ligase. mitochondrial	Gcat	C (8)	Glycine. serine and threonine metabolism
C (8)	0.953815	0.521829	2.71954	1.44965	0.919367	-0.113774	-1.74317	-0.279325	-0.354772	-0.913884	-0.138479	0.259465	-0.506133	-0.83285	-0.515952	0.239983	-0.743921	0.415099	-0.217862	-1.11863	+	+	+	+	11	3	3	5	0	Q8R519	2-amino-3-carboxymuconate-6-semialdehyde decarboxylase	Acmsd	C (8)	Tryptophan metabolism
C (8)	0.844578	0.351953	2.40399	1.38928	0.962308	1.99916	-0.902248	-0.0829573	-0.943957	-0.53848	-0.672203	-0.49715	-0.518003	-0.616116	-1.0634	-0.482591	-0.603528	-0.104636	-0.547699	-0.378298	+	+	-	+	20	5	5	5	5	P17879;Q61696	Heat shock 70 kDa protein 1B;Heat shock 70 kDa protein 1A	Hspa1b;Hspa1a	C (8)	Antigen processing and presentation;Endocytosis;MAPK signaling pathway;Measles;Protein processing in endoplasmic reticulum;Spliceosome;Toxoplasmosis
C (8)	0.706221	0.689894	1.07692	1.97145	1.70018	-0.204004	-0.719364	0.871058	-1.54805	-1.3813	0.715213	-0.689992	-1.08385	0.198536	-0.15708	0.0910029	-0.439428	-0.614743	0.101829	-1.2845	+	-	-	-	20	5	5	5	5	Q9D1I5	Methylmalonyl-CoA epimerase. mitochondrial	Mcee	C (8)	Carbon fixation pathways in prokaryotes;Glyoxylate and dicarboxylate metabolism;Propanoate metabolism;Valine. leucine and isoleucine degradation
C (8)	-0.0746188	0.651191	2.12411	2.47431	1.30873	-0.00807765	-0.250415	0.288595	-0.949398	-0.966101	-0.46003	-0.956982	-0.668933	-0.882704	-0.213807	0.11483	0.184377	-0.97752	0.16429	-0.901838	+	-	-	-	20	5	5	5	5	Q61081	Hsp90 co-chaperone Cdc37;Hsp90 co-chaperone Cdc37. N-terminally processed	Cdc37	C (8)	-
C (8)	1.37037	1.18944	0.523193	1.83721	1.62711	-0.00275216	0.624842	-0.231837	-0.954481	-0.320582	-0.283445	-0.225018	-1.18522	-1.45942	-1.06481	-1.76234	0.0300825	0.197209	0.00271813	0.087726	+	+	-	-	20	5	5	5	5	Q9DBL1	Short/branched chain specific acyl-CoA dehydrogenase. mitochondrial	Acadsb	C (8)	Fatty acid metabolism;Valine. leucine and isoleucine degradation
C (8)	1.57844	1.60581	0.50151	1.39368	1.59831	-0.64464	-0.0368619	-0.0993586	-1.23049	-0.392065	-0.831868	0.0431781	-0.612365	-2.08677	-0.930194	-0.3604	-0.26292	0.024482	0.773018	-0.0305041	+	+	+	+	4	0	0	4	0	G5E8K5	Ankyrin-3	Ank3	C (8)	-
C (8)	1.60837	1.47608	-0.378455	1.62973	1.49809	0.910038	-0.435313	-0.356863	-0.905616	-1.3954	-0.18019	0.358114	-0.89095	-1.14433	-1.46833	0.19356	-0.874243	0.204486	0.117693	0.0335238	+	+	+	+	4	0	0	4	0	Q148V7	LisH domain and HEAT repeat-containing protein KIAA1468	Kiaa1468	C (8)	-
C (8)	0.323494	1.83624	0.461408	2.15691	2.07834	-0.299649	-0.0148944	-0.782391	-0.693216	-0.192437	-1.26629	-0.270896	-0.898253	0.26388	-0.917073	-0.135239	-1.01757	0.351986	-0.669254	-0.315095	+	-	-	-	20	5	5	5	5	Q9D880	Mitochondrial import inner membrane translocase subunit TIM50	Timm50	C (8)	-
C (8)	1.05375	0.649207	1.19589	2.12872	1.30189	0.564843	-0.628086	-0.531487	-1.38928	-0.296772	-2.14483	0.482757	-0.668567	-0.00354443	-0.46966	0.526213	-0.833011	-0.18997	-0.303883	-0.444173	+	-	-	-	20	5	5	5	5	P12265	Beta-glucuronidase	Gusb	C (8)	Drug metabolism - other enzymes;Flavone and flavonol biosynthesis;Glycosaminoglycan degradation;Lysosome;Pentose and glucuronate interconversions;Porphyrin and chlorophyll metabolism;Starch and sucrose metabolism
C (8)	1.2591	0.887438	1.33527	1.21263	0.933254	0.206819	-1.44757	-0.842451	-1.55036	1.1001	-0.854679	-0.32956	-0.933035	0.824409	-1.30101	0.179597	-1.33185	0.277212	0.241726	0.132956	+	+	+	+	5	0	0	5	0	E9Q634	Unconventional myosin-Ie	Myo1e	C (8)	-
C (8)	1.70916	2.03589	0.304469	1.0124	1.15877	-1.53878	-0.500881	-0.559749	0.070822	0.308352	-0.203345	-0.491879	0.659027	-0.073268	-0.224243	0.730319	-1.43305	-0.765067	-0.901865	-1.29708	+	-	-	+	20	5	5	5	5	Q60648	Ganglioside GM2 activator	Gm2a	C (8)	Lysosome
C (8)	1.52827	1.83574	0.256811	1.41704	1.47504	-1.27308	-0.675688	-0.611961	-0.390168	-0.889544	-0.757418	-0.628618	0.404535	0.381688	-0.0304151	1.09478	-1.39144	-0.744545	-0.200224	-0.800802	+	+	+	+	20	5	5	5	5	P19639	Glutathione S-transferase Mu 3	Gstm3	C (8)	Drug metabolism - cytochrome P450;Glutathione metabolism;Metabolism of xenobiotics by cytochrome P450
C (8)	1.3687	1.75405	-0.299079	0.970351	1.52402	-1.88854	0.325362	-0.276174	-0.283447	-0.0502412	-1.16925	-0.340366	0.309543	0.0672654	0.370271	0.755777	-1.77177	0.197857	-1.07471	-0.489619	+	+	+	+	20	5	5	5	5	P13745	Glutathione S-transferase A1;Glutathione S-transferase A1. N-terminally processed	Gsta1	C (8)	Drug metabolism - cytochrome P450;Glutathione metabolism;Metabolism of xenobiotics by cytochrome P450
C (8)	1.14632	1.11271	1.05274	1.494	1.25708	-0.82391	-0.598833	-1.40862	0.0322814	-0.970582	-1.58242	-0.571556	0.573209	0.199166	0.33873	1.3777	-1.26353	-0.166671	-0.531281	-0.666523	+	-	+	-	20	5	5	5	5	O70475	UDP-glucose 6-dehydrogenase	Ugdh	C (8)	Amino sugar and nucleotide sugar metabolism;Ascorbate and aldarate metabolism;Pentose and glucuronate interconversions;Starch and sucrose metabolism
C (8)	1.43574	1.67499	0.585846	0.963976	1.51786	-1.73541	-0.943182	-1.88318	-0.369699	-0.78031	-0.534004	-0.700553	-0.226918	0.0424854	-0.699045	-0.0414632	-0.00839028	0.776195	0.380403	0.544652	+	+	+	+	20	5	5	5	5	Q64459;Q9JMA7;Q64481	Cytochrome P450 3A11	Cyp3a11	C (8)	Aminobenzoate degradation;Drug metabolism - cytochrome P450;Drug metabolism - other enzymes;Linoleic acid metabolism;Metabolism of xenobiotics by cytochrome P450;Retinol metabolism;Steroid hormone biosynthesis
C (8)	1.46126	1.58974	-1.17461	1.21648	1.52206	-1.83261	-1.13796	-0.533251	-0.102712	-0.902012	-1.33009	-0.248037	-0.103072	0.328785	0.0229754	0.95718	-0.546875	0.349381	0.183171	0.280209	+	-	-	-	20	5	5	5	5	P15626	Glutathione S-transferase Mu 2	Gstm2	C (8)	Drug metabolism - cytochrome P450;Glutathione metabolism;Metabolism of xenobiotics by cytochrome P450
C (8)	0.923822	1.17402	1.08804	1.41111	0.889198	-1.25051	-0.757839	-0.683899	0.985034	-1.24237	-1.83843	-0.180766	0.625854	-1.08184	-0.998626	-0.00960833	0.0193241	-0.098158	-0.253662	1.27931	+	+	+	+	5	0	0	5	0	P97434	Myosin phosphatase Rho-interacting protein	Mprip	C (8)	-
C (8)	1.4518	1.17691	1.10832	1.22616	1.32278	-1.19635	-1.12884	-0.90735	0.67692	0.374927	-1.40446	-0.424991	1.26756	-0.477855	-1.37942	0.153766	-0.429418	-0.7668	-0.365395	-0.278256	+	+	+	+	5	0	0	5	0	P70665	Sialate O-acetylesterase;Sialate O-acetylesterase small subunit;Sialate O-acetylesterase large subunit	Siae	C (8)	-
C (8)	0.782464	0.982647	0.689785	0.966803	1.15113	-1.15558	-0.579318	0.520503	-1.25271	-0.633092	0.750621	0.878043	-1.41436	0.887478	0.871132	-1.54643	0.701733	-1.07983	-0.174586	-1.34643	+	-	+	+	10	4	1	5	0	Q8JZL3	Thiamine-triphosphatase	Thtpa	C (8)	Thiamine metabolism
C (8)	2.05512	1.30558	-0.538053	0.372173	0.836908	-0.381028	0.525532	-0.692842	-1.2012	-0.721593	0.0565814	0.486948	0.551959	0.996934	0.815332	-1.56053	0.0740067	-1.67299	-1.27843	-0.0304063	+	-	-	-	4	4	0	0	0	Q8C8T8	Pre-rRNA-processing protein TSR2 homolog	Tsr2	C (8)	-
C (8)	1.43208	1.47797	1.3339	1.17899	1.55508	-0.122745	-1.03732	-0.0530913	-0.498199	-0.231688	0.474924	0.00396993	-0.277502	-0.717169	0.229038	-1.35512	-0.920529	-2.01053	-0.0319206	-0.430145	+	+	+	+	5	0	0	5	0	Q9CR59	Growth arrest and DNA damage-inducible proteins-interacting protein 1	Gadd45gip1	C (8)	-
C (8)	1.81187	1.50627	1.78262	-0.404043	1.88174	-0.541725	-0.430018	-0.543885	-0.862813	-0.203005	0.070143	-0.358863	0.075834	0.547246	-0.158556	-0.885097	-1.07702	-1.18439	-1.09179	0.0654875	+	+	+	+	4	0	0	4	0	P35821	Tyrosine-protein phosphatase non-receptor type 1	Ptpn1	C (8)	Adherens junction;Insulin signaling pathway
C (8)	1.81482	1.70487	1.65902	1.33775	1.55758	-0.553989	0.104471	-0.394402	-1.1054	-0.0778178	-0.213242	-0.552176	-0.803643	-0.620772	-0.672706	-0.4637	-0.420429	-0.476329	-0.826901	-0.997003	+	+	+	+	5	0	0	5	0	Q91V61	Sideroflexin-3	Sfxn3	C (8)	-
C (8)	1.95381	2.12698	1.17985	-0.450564	1.85051	-0.821116	-0.381543	-0.461444	-0.612508	-0.673596	0.800764	-0.368212	-0.585919	-1.02943	-0.407257	-0.755806	0.0441203	-0.774803	-0.147527	-0.486322	+	+	+	+	5	1	0	4	0	P10648	Glutathione S-transferase A2	Gsta2	C (8)	Drug metabolism - cytochrome P450;Glutathione metabolism;Metabolism of xenobiotics by cytochrome P450
C (8)	2.04818	1.6513	1.05356	0.175906	0.836045	-0.899612	0.117516	0.233659	-0.439918	0.128072	1.29554	-0.21333	-0.749654	0.157155	-0.36305	-2.0742	-0.855578	-0.77038	-0.353901	-0.977314	+	-	-	+	20	5	5	5	5	P70677	Caspase-3;Caspase-3 subunit p17;Caspase-3 subunit p12	Casp3	C (8)	Alzheimer's disease;Amoebiasis;Amyotrophic lateral sclerosis (ALS);Apoptosis;Colorectal cancer;Epithelial cell signaling in Helicobacter pylori infection;Huntington's disease;ko05152;MAPK signaling pathway;Natural killer cell mediated cytotoxicity;p53 signaling pathway;Parkinson's disease;Pathways in cancer;Toxoplasmosis;Viral myocarditis
C (8)	0.918436	0.87505	1.21713	0.661082	0.924703	-0.496983	-0.983454	-0.470681	-0.460196	-0.837986	1.1028	-2.51247	0.069222	0.976008	0.877962	0.527244	-0.0637342	-0.782879	-0.0894548	-1.45179	+	-	+	+	8	3	0	5	0	Q6PCP5	Mitochondrial fission factor	Mff	C (8)	-
C (8)	1.63325	0.839026	1.05694	1.3346	1.32309	-1.73024	-1.50409	-0.353508	0.0982658	-0.649539	0.333513	-1.43052	0.348855	0.00750422	0.0133299	-0.188576	-0.151615	0.116696	0.503595	-1.60057	+	+	+	+	5	0	0	5	0	P97930	Thymidylate kinase	Dtymk	C (8)	Pyrimidine metabolism
C (8)	1.61598	0.791609	1.59663	1.19394	0.28242	-0.919742	-1.53081	-0.476332	-0.864096	-2.1075	0.505212	-0.727096	0.442408	0.579522	-0.0395498	0.0431908	0.310832	-0.996945	0.719603	-0.419286	+	+	+	+	20	5	5	5	5	Q05816;REV__Q9D2U9;REV__Q8CGP2;REV__Q8CGP1;REV__Q8CGP0;REV__Q6ZWY9;REV__Q64525;REV__Q64524;REV__Q64478;REV__Q64475;REV__P10854;REV__P10853;REV__P70696	Fatty acid-binding protein. epidermal	Fabp5	C (8)	PPAR signaling pathway
C (8)	1.17734	1.20452	0.954508	1.59127	1.10165	-0.23772	-0.0808183	-0.468106	-0.309511	-1.82893	-0.140373	-2.02019	0.518298	-0.483984	-0.367504	-0.612351	1.10607	0.119554	-0.0274809	-1.19624	+	+	+	+	5	0	0	5	0	Q9CWM4	Prefoldin subunit 1	Pfdn1	C (8)	-
C (7)	0.499072	0.680198	1.38997	0.523739	0.372992	-2.90905	0.755187	-0.576273	-1.69216	0.0551784	0.520385	0.480652	0.564937	0.442873	0.316958	-0.673038	-0.786213	-0.995266	0.484432	0.545421	+	-	-	-	12	5	2	5	0	Q9R1T2	SUMO-activating enzyme subunit 1;SUMO-activating enzyme subunit 1. N-terminally processed	Sae1	C (7)	Ubiquitin mediated proteolysis
C (7)	0.90496	-0.0178837	0.160299	-0.609885	-0.455409	-0.933878	0.0676362	-0.779598	-0.616325	0.279978	1.68976	1.76079	1.34792	1.49124	-1.37752	0.270074	-0.231185	-1.66998	-0.599654	-0.681341	+	-	-	-	4	4	0	0	0	Q91WC0	Histone-lysine N-methyltransferase setd3	Setd3	C (7)	-
C (7)	0.742982	0.715837	0.795767	0.493968	0.601233	-1.94139	0.607601	-1.24255	0.513909	0.422964	0.853104	0.783001	0.830352	0.595726	0.761271	-0.107089	-0.987517	-1.29604	-1.5932	-1.54993	+	-	-	+	13	5	3	5	0	Q8BIQ5;Q8C7E9	Cleavage stimulation factor subunit 2	Cstf2	C (7)	mRNA surveillance pathway
C (7)	1.17932	1.01439	-0.158559	0.269796	0.186438	-1.47368	0.270861	0.972552	1.26113	0.0561589	-0.018689	1.00698	-0.168108	0.7099	0.845431	0.0518917	-1.65663	-1.61785	-1.75743	-0.973911	+	-	-	+	14	5	4	5	0	P56565	Protein S100-A1	S100a1	C (7)	-
C (7)	1.27883	0.98388	0.659351	0.767599	0.243088	-1.96378	-1.20296	-0.137115	0.330752	-0.760246	0.752853	0.266456	1.06767	1.25615	0.779003	-0.733064	-0.157804	-1.80952	-0.501813	-1.11932	+	-	-	+	20	5	5	5	5	Q9QXG4	Acetyl-coenzyme A synthetase. cytoplasmic	Acss2	C (7)	Carbon fixation pathways in prokaryotes;Glycolysis / Gluconeogenesis;Methane metabolism;Propanoate metabolism;Pyruvate metabolism
C (7)	0.155619	0.631832	1.40932	0.255291	-0.953204	-0.826959	-0.758083	0.670362	0.631081	-0.307638	1.08948	0.416348	1.15011	0.787512	0.929051	-0.723337	-0.608652	-2.04727	0.135331	-2.0362	+	-	-	-	20	5	5	5	5	Q9D1G2	Phosphomevalonate kinase	Pmvk	C (7)	Peroxisome;Terpenoid backbone biosynthesis
C (7)	-0.543123	-1.31931	-0.239637	1.57164	1.27191	-0.381361	-0.734447	0.696243	-0.803156	-0.109291	1.30112	0.783377	-0.291784	1.45713	1.44067	-0.584757	-0.729755	-1.50668	-1.10837	-0.170422	+	-	-	-	6	4	0	2	0	Q99N89	39S ribosomal protein L43. mitochondrial	Mrpl43	C (7)	-
C (7)	0.104418	0.280158	0.934388	1.92762	0.539791	-0.801815	-1.0697	0.110877	-1.26021	0.0433776	1.10629	1.08047	0.664895	0.669615	0.516246	-0.139805	-1.10837	-2.03689	-0.292431	-1.26894	+	-	+	+	10	5	0	5	0	Q52KI8	Serine/arginine repetitive matrix protein 1	Srrm1	C (7)	mRNA surveillance pathway;RNA transport
C (7)	0.456605	-1.30733	0.705406	0.622807	-0.290122	1.02418	0.80374	0.930322	-1.73107	0.898489	0.735711	0.88944	0.731683	0.567894	0.688422	-0.972537	-1.34728	-1.56428	-0.621328	-1.22075	+	-	-	+	12	5	4	3	0	Q3UUI3	Acyl-coenzyme A thioesterase THEM4	Them4	C (7)	-
C (7)	-1.77587	0.323106	-0.440437	-0.257697	-0.344729	-0.0593699	0.0416681	-0.726606	-0.936588	-0.524787	1.56652	1.62369	1.38373	1.27361	1.50916	-0.747622	-0.419773	0.407816	-1.13973	-0.756101	+	+	-	-	5	5	0	0	0	Q9Z172	Small ubiquitin-related modifier 3	Sumo3	C (7)	RNA transport
C (7)	-0.528129	-0.643868	-0.245866	-0.0530211	-0.226385	-0.623704	-0.594761	-0.938701	-1.00112	-0.375914	2.10424	1.66303	-0.0941716	1.79473	1.9121	-0.199846	-0.175206	-0.236613	-0.90538	-0.631411	+	+	-	-	4	4	0	0	0	Q91ZU6	Dystonin	Dst	C (7)	-
C (7)	-0.438621	1.69497	-0.0288184	-0.963032	0.36921	0.810193	-0.902162	-0.292604	-1.05638	-0.623464	1.02353	2.07035	-0.254379	1.06845	1.1619	-0.295712	-0.100781	-0.88911	-0.815116	-1.53842	+	-	-	-	7	4	1	2	0	Q2EMV9	Poly [ADP-ribose] polymerase 14	Parp14	C (7)	-
C (7)	-0.0633431	0.795768	-0.00282765	-1.19755	0.237028	-0.420795	0.423884	0.840056	0.898704	0.72164	0.47449	0.593535	0.264434	1.03213	1.34885	-1.56925	-0.170998	-0.158985	-2.37283	-1.67395	+	-	-	-	20	5	5	5	5	P29391;P49945	Ferritin light chain 1;Ferritin light chain 2	Ftl1;Ftl2	C (7)	-
C (7)	-0.469209	0.585972	-0.79811	-1.58986	0.0884146	-1.04544	0.277156	0.609775	1.25334	0.827259	0.133895	0.656996	0.245825	1.31106	1.72292	-1.33338	-0.201488	0.464831	-1.8607	-0.87927	+	-	-	-	20	5	5	5	5	P09528	Ferritin heavy chain;Ferritin heavy chain. N-terminally processed	Fth1	C (7)	Mineral absorption;Porphyrin and chlorophyll metabolism
C (7)	0.401103	-1.17616	-0.460799	-0.792628	-0.295065	0.510278	-0.382587	-0.801608	-0.637757	-0.0556896	1.32827	0.572714	2.05922	1.22091	1.62125	-1.73271	-0.187123	-0.958598	-0.679462	0.446436	+	+	-	-	4	4	0	0	0	Q8BHS3	Pre-mRNA-splicing factor RBM22	Rbm22	C (7)	Spliceosome
C (7)	-0.294848	-0.423229	-0.831637	-0.669103	0.0983298	-0.565612	-0.770216	-1.05544	-0.227648	-0.0735277	-1.31055	1.97548	2.01812	1.68564	1.63564	-0.271869	-0.255521	-0.165565	-0.2601	-0.238329	+	+	-	-	4	4	0	0	0	Q3UMC0;Q9D3R6	Spermatogenesis-associated protein 5	Spata5	C (7)	Ribosome biogenesis in eukaryotes
C (6)	-0.052246	0.480182	0.321213	0.0129875	-0.140758	0.758337	1.4082	1.1359	0.675332	1.05278	-0.20511	0.260783	-2.41096	-1.00811	-0.556237	-2.4064	0.141174	0.192784	0.365732	-0.0255883	+	-	-	-	20	5	5	5	5	P34927	Asialoglycoprotein receptor 1	Asgr1	C (6)	-
C (6)	-0.0630969	0.850895	-0.19424	0.981645	0.824969	0.39797	1.06007	1.31859	0.386356	1.46188	-0.0728631	0.243561	-2.5235	-0.877203	-0.636768	-1.70976	-0.500632	0.0506219	-0.51142	-0.487072	+	-	-	-	20	5	5	5	5	P24721	Asialoglycoprotein receptor 2	Asgr2	C (6)	-
C (6)	-0.984807	-0.936148	0.582737	0.615626	0.646475	0.757397	1.01956	1.75992	1.28822	1.47597	0.15692	-0.30365	-1.46619	-1.23818	-0.406713	-1.50578	-0.994569	-0.0537779	-0.488513	0.0754977	+	-	-	-	20	5	5	5	5	G3X982;Q3TYQ9	Aldehyde oxidase 3	Aox3	C (6)	-
C (6)	-0.726159	1.12011	-0.361076	0.401117	0.264493	-0.228596	1.24403	1.8456	0.63206	1.39774	-0.436802	-0.491328	-1.45415	-0.877689	-1.38633	-0.38398	-0.803441	1.30755	-1.30319	0.240057	+	-	-	-	20	5	5	5	5	O70570	Polymeric immunoglobulin receptor;Secretory component	Pigr	C (6)	Intestinal immune network for IgA production
C (6)	-0.603259	-1.59137	-0.132613	0.461251	-0.143722	1.7659	1.35513	1.27248	0.973601	0.865238	-0.56195	0.225271	-0.151673	-2.22077	-0.225357	-0.729983	0.767917	0.065195	-0.935764	-0.455521	+	-	+	-	5	0	5	0	0	Q4KWH5	1-phosphatidylinositol 4.5-bisphosphate phosphodiesterase eta-1	Plch1	C (6)	-
C (6)	1.05884	0.653569	1.17916	-0.214141	-0.649278	1.06237	0.656506	0.64106	0.50005	0.617143	-1.7221	-0.745848	-2.54769	-1.47216	0.327669	-0.416809	0.0468615	0.655211	0.059182	0.310421	+	+	-	-	15	0	5	5	5	Q9WV27	Sodium/potassium-transporting ATPase subunit alpha-4	Atp1a4	C (6)	Aldosterone-regulated sodium reabsorption;Bile secretion;Carbohydrate digestion and absorption;Cardiac muscle contraction;Endocrine and other factor-regulated calcium reabsorption;Gastric acid secretion;Mineral absorption;Pancreatic secretion;Protein digestion and absorption;Proximal tubule bicarbonate reclamation;Salivary secretion
C (6)	0.364108	0.550631	0.0404539	1.15851	0.0490521	0.29055	0.304916	0.583402	0.582916	0.774972	-2.07522	-1.05269	-1.85958	-2.33198	0.26518	0.134202	0.50908	0.791293	0.298822	0.621386	+	+	-	-	14	0	5	4	5	Q8VE97	Serine/arginine-rich splicing factor 4	Srsf4	C (6)	-
C (6)	0.164113	0.132374	1.19495	0.907541	-2.0187	1.00202	0.113571	0.268295	0.547786	0.444632	-1.67007	0.640677	-0.53723	-2.18089	-1.23821	0.0175461	0.661354	0.624812	0.52682	0.398612	+	-	-	-	15	1	5	4	5	Q3U3R4	Lipase maturation factor 1	Lmf1	C (6)	-
C (6)	0.481788	-0.0485755	0.445695	1.25687	-1.64323	0.92823	0.364707	1.23915	0.921667	0.551446	-1.01012	0.586786	-1.33055	-1.73851	-0.979733	-1.5586	0.443448	0.763083	0.498288	-0.171848	+	-	-	-	10	1	5	4	0	P47879	Insulin-like growth factor-binding protein 4	Igfbp4	C (6)	-
C (6)	0.995183	1.04493	-1.53893	0.763716	-1.98079	0.873475	0.435367	1.35708	0.556787	0.839959	-0.838157	-0.299368	-1.65842	-0.527515	-0.693373	0.733493	-0.719013	0.845231	0.173522	-0.363175	+	-	-	-	10	0	5	3	2	Q9D2R6	Cytochrome c oxidase assembly factor 3 homolog. mitochondrial	Coa3	C (6)	-
C (6)	0.478255	-0.053439	1.02891	1.01209	0.974519	0.492787	0.800485	0.752443	-0.151517	0.407873	-1.11533	-1.02964	-1.18869	-1.54239	-2.24418	-1.04064	0.767744	0.203454	1.04238	0.404877	+	+	-	-	14	0	5	5	4	Q9WVT6	Carbonic anhydrase 14	Ca14	C (6)	Nitrogen metabolism
C (6)	0.197972	0.174048	0.801243	0.676851	0.519719	0.528673	0.738247	0.750665	0.266815	0.111185	-2.06051	0.49884	-1.71609	-1.93457	-1.89616	0.250019	0.772002	0.319376	0.657532	0.344136	+	+	-	-	16	1	5	5	5	Q924Z4	Ceramide synthase 2	Cers2	C (6)	-
C (6)	0.436533	0.566493	0.331107	0.436679	0.640191	0.839098	0.719682	0.468759	0.394008	0.504739	-2.2777	-1.3947	-1.30168	-0.814773	-2.21535	0.633611	0.730596	0.546449	0.316318	0.439952	+	+	-	-	14	0	5	5	4	Q9D394	Protein RUFY3	Rufy3	C (6)	-
C (6)	0.442313	0.615062	0.360431	0.669571	0.717596	0.547147	0.658613	0.514131	0.48169	-0.508948	-2.62644	-1.78144	-1.44367	-1.21585	-0.530252	0.651626	0.565522	0.647528	0.584596	0.650776	+	+	-	-	14	0	4	5	5	B1AXP6	Mitochondrial import receptor subunit TOM5 homolog	Tomm5	C (6)	-
C (6)	0.850692	0.715653	0.325548	0.534482	0.233707	0.317866	0.617443	0.688608	0.748835	0.663197	-1.28172	-1.46351	-2.62553	-1.4149	-1.21637	0.710009	0.327002	0.293102	0.606674	0.369203	+	+	-	-	15	0	5	5	5	Q8CGB6	Tensin-2	Tns2	C (6)	-
C (6)	0.0797362	0.38999	-0.809691	-0.475093	-0.0603237	1.34369	0.964208	0.895535	0.764531	0.260628	-1.36603	-2.29705	-0.61851	-1.51741	-0.969283	-0.0179591	0.795001	0.723514	1.03265	0.881873	+	+	+	+	14	0	5	4	5	Q75N73	Zinc transporter ZIP14	Slc39a14	C (6)	-
C (6)	0.73011	0.809416	-1.02768	0.382423	-1.06953	1.41228	-0.430327	0.88484	0.761879	0.802281	-1.82954	-1.0521	-1.29255	-0.304146	-1.66525	0.0973772	0.761593	0.521464	1.13499	0.372457	+	+	-	-	12	0	4	3	5	A6X919	Probable C-mannosyltransferase DPY19L1	Dpy19l1	C (6)	-
C (6)	0.457345	1.02597	0.536475	0.466381	1.13907	2.43748	0.495358	-0.136657	-0.657469	0.550672	-1.68606	-0.938173	-0.718876	-1.89454	-0.357027	-0.0812158	-0.016885	-0.00477101	-0.9569	0.339822	+	+	-	-	20	5	5	5	5	Q9R013	Cathepsin F	Ctsf	C (6)	Lysosome
C (6)	0.738787	0.489556	0.297892	1.19311	0.765887	0.640225	0.549627	0.0822085	0.305848	0.483329	-1.9729	-2.24375	0.236024	-1.84613	-0.559479	0.596486	1.06497	-0.921362	-0.0558296	0.15549	+	+	-	-	16	2	5	5	4	Q8BFR4	N-acetylglucosamine-6-sulfatase	Gns	C (6)	Glycosaminoglycan degradation;Lysosome
C (6)	0.58974	0.786114	0.506451	0.24122	0.264374	0.485148	0.362724	0.359336	0.364899	0.437359	-2.16588	0.399936	0.607908	-2.50015	-2.1682	-0.0952248	0.337355	0.577035	0.218347	0.391507	+	+	-	-	17	2	5	5	5	Q8K215	LYR motif-containing protein 4	Lyrm4	C (6)	-
C (6)	0.319139	0.70579	0.861709	0.595204	0.540672	0.128543	1.12094	1.13508	-0.13854	0.367212	-1.33027	-0.257783	-0.123811	-2.86088	-1.92222	0.473924	-0.0548564	-0.184448	0.544434	0.0801538	+	+	-	-	17	2	5	5	5	P50429	Arylsulfatase B	Arsb	C (6)	Glycosaminoglycan degradation;Lysosome
C (6)	1.43197	1.38766	0.186124	0.307678	0.840171	0.0921959	1.13583	-0.588667	-0.167813	0.913401	-2.09557	0.397914	-0.865644	-1.83236	-1.38256	-0.522431	-0.212849	-0.0646434	0.16613	0.873465	+	-	-	-	20	5	5	5	5	Q9JIA7	Sphingosine kinase 2	Sphk2	C (6)	Calcium signaling pathway;Fc gamma R-mediated phagocytosis;ko05152;Sphingolipid metabolism;VEGF signaling pathway
C (6)	0.266351	0.291816	0.514554	1.0161	0.650133	1.05015	0.623679	0.463497	0.481993	0.518414	-3.0302	0.23741	-1.47143	-1.40748	0.258942	-0.0699272	-1.07895	-0.0373047	0.49043	0.231823	+	+	-	-	16	2	5	5	4	Q61009	Scavenger receptor class B member 1	Scarb1	C (6)	Bile secretion;Fat digestion and absorption;Hepatitis C;Phagosome;Vitamin digestion and absorption
C (6)	0.35596	0.466947	0.912151	0.785623	0.686296	1.27945	0.645838	0.458096	0.70856	0.419559	-1.62794	0.145929	-1.91446	-1.2493	-1.19356	-0.245039	-1.95238	0.431293	0.54306	0.343916	+	+	-	-	14	1	5	5	3	Q07456;CON__P00978	Protein AMBP;Alpha-1-microglobulin;Inter-alpha-trypsin inhibitor light chain;Trypstatin	Ambp	C (6)	-
C (6)	0.0602926	0.73318	0.598411	1.05848	0.464232	0.530957	-0.763195	-0.24899	0.242465	1.96823	-1.62436	-0.28365	-0.990539	-1.98153	-0.439737	1.65134	-1.15046	0.145347	0.0976216	-0.0680947	+	+	-	-	6	0	2	4	0	Q61189	Methylosome subunit pICln	Clns1a	C (6)	-
C (6)	0.278641	0.438803	0.795965	0.662856	0.442307	0.833241	-0.0190132	0.95651	0.338477	0.629161	0.760405	-2.84377	-0.310931	-1.51071	-1.3348	-0.600892	-1.07779	0.308413	0.389511	0.86362	+	+	-	-	11	0	4	5	2	Q9EQQ2	Protein YIPF5	Yipf5	C (6)	-
C (6)	0.583161	-0.371973	1.26374	0.772021	-0.601907	1.02033	0.710682	0.798256	1.34845	0.671879	1.01359	-1.90992	-0.547387	-1.85508	0.0958331	-0.68636	-0.612974	0.135681	-1.43924	-0.388786	+	-	-	-	8	0	5	3	0	P62892	60S ribosomal protein L39	Rpl39	C (6)	Ribosome
C (6)	0.264644	0.315296	0.691044	0.0719569	-0.0473167	0.49098	0.205316	-1.53542	0.715257	0.714062	0.471873	-1.6127	-0.457094	-3.03339	-0.471765	0.778633	0.650758	0.697166	0.304147	0.786554	+	-	-	-	15	2	4	4	5	Q9D1C8	Vacuolar protein sorting-associated protein 28 homolog	Vps28	C (6)	Endocytosis
C (6)	0.359589	0.496709	0.592852	-0.0194568	-0.105727	0.64186	0.207951	-0.174841	0.661123	0.758652	-0.0544039	-2.7031	0.315098	-2.89113	0.156933	0.538391	-0.112017	0.649921	0.421868	0.259731	+	-	-	-	18	3	5	5	5	P49615	Cyclin-dependent-like kinase 5	Cdk5	C (6)	Alzheimer's disease;Axon guidance
C (6)	-0.753803	0.123382	-0.742463	-0.501029	-1.34409	1.29886	0.834815	-0.385311	1.22287	1.53757	0.0975837	-1.09122	0.27483	-1.64094	-0.709665	-0.0529363	-1.25757	0.803133	1.36824	0.917748	+	-	+	-	7	0	4	0	3	P60603	Reactive oxygen species modulator 1	Romo1	C (6)	-
C (6)	-0.889881	0.891573	1.10953	-0.910032	-1.01026	0.980801	0.941361	0.920504	0.93801	0.957658	-1.38775	-0.684593	-0.580996	-1.18052	-0.959809	-0.967006	-1.04677	0.967217	0.985334	0.925631	+	-	-	-	10	0	5	2	3	O88983	Syntaxin-8	Stx8	C (6)	SNARE interactions in vesicular transport
C (6)	-0.557061	-0.879837	-0.267323	-0.0293649	0.472659	1.39885	1.67987	-0.864233	1.73979	1.73834	-1.75402	0.0667774	-0.476985	0.71442	-0.427663	-0.228743	-1.10814	-0.787531	-0.0555518	-0.374253	+	-	-	-	4	0	4	0	0	Q8VDC1	FYVE and coiled-coil domain-containing protein 1	Fyco1	C (6)	-
C (6)	-1.87633	-0.226275	-0.223797	1.249	1.19996	1.25793	1.26872	-0.152265	1.16757	1.44501	-1.11992	-1.31365	-0.345665	-0.263585	0.781245	-0.741092	-0.382263	-0.293773	-0.4632	-0.96763	+	-	-	-	6	0	4	2	0	G5E829;Q9R0K7	Plasma membrane calcium-transporting ATPase 1	Atp2b1	C (6)	Calcium signaling pathway;Pancreatic secretion;Salivary secretion
C (6)	0.714698	-1.85675	1.246	-0.136762	0.655766	1.32521	0.763851	1.15155	0.800078	0.739035	-1.08809	-1.52419	-0.607158	0.886647	-0.20252	-0.102467	0.177438	-0.933653	-0.477847	-1.53084	+	-	-	-	8	0	5	3	0	Q8BMP6	Golgi resident protein GCP60	Acbd3	C (6)	-
C (6)	0.386269	0.233135	0.76777	0.317496	0.525412	0.685454	0.269109	0.49945	0.807333	0.692841	-1.80978	0.359024	-1.97116	0.28028	-1.47595	0.457854	0.43291	-2.35642	0.394373	0.504602	+	+	-	-	16	2	5	5	4	Q5SGK3	Aldehyde oxidase 2	Aox2	C (6)	Drug metabolism - cytochrome P450;Nicotinate and nicotinamide metabolism;Tryptophan metabolism;Tyrosine metabolism;Valine. leucine and isoleucine degradation;Vitamin B6 metabolism
C (6)	0.768496	1.08099	0.805939	0.458319	-0.387731	0.827668	0.163957	0.838442	1.14756	0.823627	-2.09799	0.0439691	-0.510068	-0.926921	-2.0982	-0.831323	-0.162107	-1.02658	1.06008	0.0218682	+	+	-	-	8	0	4	4	0	P70335	Rho-associated protein kinase 1	Rock1	C (6)	Axon guidance;Chemokine signaling pathway;Focal adhesion;Leukocyte transendothelial migration;Pathogenic Escherichia coli infection;Regulation of actin cytoskeleton;Shigellosis;TGF-beta signaling pathway;Vascular smooth muscle contraction;Wnt signaling pathway
C (6)	-0.604574	-0.948782	0.810248	-0.706681	-0.35504	0.921287	0.921691	0.823234	-0.666283	-0.256932	-2.26557	0.0759001	-0.774868	0.913947	-1.44124	0.96461	1.05116	-0.66665	1.05173	1.15281	+	-	-	+	9	1	3	1	4	Q9JKW0	ADP-ribosylation factor-like protein 6-interacting protein 1	Arl6ip1	C (6)	-
C (6)	0.481606	0.797854	0.697837	1.00149	0.189264	0.558508	0.438463	0.771908	0.489108	0.664629	-0.643032	0.66256	-1.01826	-2.07114	-2.56331	-0.936669	-0.803224	0.385176	0.418043	0.479184	+	+	-	-	14	1	5	5	3	Q9JI39	ATP-binding cassette sub-family B member 10. mitochondrial	Abcb10	C (6)	ABC transporters
C (6)	0.721618	0.618448	0.380494	1.14489	0.606992	0.336126	-1.28174	0.214826	0.285593	0.500709	-1.03688	0.659106	-1.44715	-1.4314	-2.61978	0.136792	0.309755	0.605348	0.259937	1.03631	+	+	-	-	15	1	4	5	5	Q14CH1	Molybdenum cofactor sulfurase	Mocos	C (6)	-
C (6)	-0.223608	0.843468	0.379506	-0.418935	1.08942	0.443044	0.334071	0.479044	0.740402	0.663474	-0.906992	0.00397503	-0.959302	-2.25417	-2.41651	1.32127	0.544728	0.264619	-0.426129	0.498627	+	+	-	-	6	0	4	2	0	Q9Z1G4	V-type proton ATPase 116 kDa subunit a isoform 1	Atp6v0a1	C (6)	Collecting duct acid secretion;Epithelial cell signaling in Helicobacter pylori infection;ko05152;Lysosome;Oxidative phosphorylation;Phagosome;Rheumatoid arthritis;Vibrio cholerae infection
C (6)	-0.883777	0.941226	0.133412	0.538497	0.465407	1.115	0.385487	0.39923	0.289044	1.10574	-0.183703	-1.07399	-0.343179	-1.88843	-2.87662	0.22944	0.334013	0.421852	0.264369	0.626973	+	+	-	-	14	0	5	4	5	Q7TQK5	Coiled-coil domain-containing protein 93	Ccdc93	C (6)	-
C (6)	0.617639	0.442609	0.626902	0.469119	-0.0320616	0.685429	0.625521	0.217152	-0.000205148	0.659586	-1.52838	-0.753374	-0.449561	0.439353	-3.55255	0.113902	0.358637	0.343526	0.479839	0.236913	+	+	-	-	15	1	5	4	5	P15208	Insulin receptor;Insulin receptor subunit alpha;Insulin receptor subunit beta	Insr	C (6)	Adherens junction;Aldosterone-regulated sodium reabsorption;Insulin signaling pathway;Type II diabetes mellitus
C (6)	0.49011	0.919011	0.482786	0.988906	0.312874	0.453756	0.672587	0.672115	0.454305	0.246769	0.287008	0.00868807	-0.54059	-0.165699	-3.74112	-0.797024	-0.139221	-0.165029	-0.381534	-0.0586965	+	-	-	+	19	4	5	5	5	O55111	Desmoglein-2	Dsg2	C (6)	Arrhythmogenic right ventricular cardiomyopathy (ARVC)
C (6)	-1.47131	-0.634016	0.881911	0.873063	0.833899	-0.758931	0.891602	0.909808	0.815323	-0.918638	-0.994182	-1.48743	-0.936332	-1.21924	-1.09532	0.843184	0.95811	0.831615	0.827854	0.849031	+	+	-	-	11	0	3	3	5	Q9CW03	Structural maintenance of chromosomes protein 3	Smc3	C (6)	Cell cycle;Cell cycle - yeast;Meiosis - yeast;Oocyte meiosis
C (6)	-0.855	0.508825	0.397215	1.89333	1.18924	-0.136889	0.620045	0.329597	-0.168226	-0.45025	-0.72894	0.269846	-2.73103	-1.53239	-0.340145	1.00304	0.234339	0.323611	-0.361986	0.535771	+	-	-	-	17	2	5	5	5	Q8K2Q0	COMM domain-containing protein 9	Commd9	C (6)	-
C (6)	0.0376786	0.826142	0.401247	0.370287	-0.0911887	0.961044	0.603829	0.0387257	-0.266332	-2.3477	0.767329	-1.17163	-1.94062	-1.19687	-0.554262	1.50806	0.561643	0.0344597	0.818764	0.639389	+	-	-	-	14	0	4	5	5	P16110	Galectin-3	Lgals3	C (6)	-
C (6)	-0.272103	1.19686	0.639215	1.10962	0.960735	0.0598732	0.730768	0.682186	-0.173686	-0.00678087	-1.0376	-2.4076	-2.13276	0.484671	-0.217147	0.993283	-0.820563	0.594742	-0.42239	0.0386815	+	+	-	-	16	2	5	5	4	Q69ZS7	HBS1-like protein	Hbs1l	C (6)	mRNA surveillance pathway
C (6)	1.05878	0.497493	0.323355	-0.132164	0.543592	0.659154	0.36935	-0.0722756	0.273712	0.600128	-1.41518	-2.13059	-2.94721	0.390746	0.162057	0.29623	0.580457	0.252985	0.53083	0.158552	+	+	-	-	17	2	5	5	5	Q3UMY5	Echinoderm microtubule-associated protein-like 4	Eml4	C (6)	-
C (6)	0.380203	0.397219	0.755009	-0.0288783	0.507111	0.567144	0.465419	0.933068	0.370673	0.250398	0.560428	-3.22973	-2.185	-0.602161	-0.190027	0.0828476	0.464474	0.267742	0.0149557	0.2191	+	-	-	-	17	2	5	5	5	Q4PZA2	Endothelin-converting enzyme 1	Ece1	C (6)	-
C (6)	0.68466	0.451638	-0.0886447	1.06281	1.0716	0.536589	1.44469	0.564381	0.336109	0.249223	-0.309113	-2.04022	-2.18309	-1.5796	0.0316045	-1.05655	0.217096	0.691641	0.0183498	-0.10318	+	+	-	-	17	2	5	5	5	P11609;P11610	Antigen-presenting glycoprotein CD1d1;Antigen-presenting glycoprotein CD1d2	Cd1d1;Cd1d2	C (6)	Hematopoietic cell lineage
C (5)	0.0313773	0.54877	0.835614	0.630748	0.645326	0.555901	0.643816	0.91582	0.897564	0.730332	0.796199	0.688248	-1.98176	-0.441111	0.578557	-1.17551	-0.438581	-1.43289	-2.01757	-1.01084	+	-	-	+	13	3	5	5	0	Q8VDW0	ATP-dependent RNA helicase DDX39A	Ddx39a	C (5)	-
C (5)	0.83049	0.562857	0.450708	0.605892	0.612261	0.427326	0.671159	0.938515	0.400238	0.510076	0.806617	0.572561	-1.14858	0.412853	0.456432	-0.679372	-0.768885	-1.31705	-1.84439	-2.49971	+	-	-	+	14	4	5	5	0	Q4KL35	PDZ domain-containing protein MAGIX	Magix	C (5)	-
C (5)	-1.16711	0.966537	0.972951	0.515953	0.86001	0.724987	0.845508	0.677377	0.64669	0.359758	0.312173	0.644276	-1.83651	0.67077	0.564641	-1.35897	-0.543199	-1.42885	-0.61285	-1.81414	+	-	-	+	13	4	5	4	0	Q921L3	Transmembrane and coiled-coil domain-containing protein 1	Tmco1	C (5)	-
C (5)	-1.31829	0.988499	0.428511	0.0274625	0.977413	1.31297	0.672136	0.766034	1.32319	0.919961	-0.443927	0.988815	-1.39928	-1.01295	0.0352689	0.334389	-0.834602	-1.38482	-1.37116	-1.00961	+	-	-	-	7	0	4	3	0	Q9JLV6	Bifunctional polynucleotide phosphatase/kinase;Polynucleotide 3-phosphatase;Polynucleotide 5-hydroxyl-kinase	Pnkp	C (5)	-
C (5)	0.442308	0.747567	0.231751	0.262277	0.210468	0.574538	0.461191	0.428136	0.415921	0.424959	0.113129	1.0024	-0.0374605	0.382755	0.176573	0.193619	-2.59082	-2.24115	0.687773	-1.88594	+	-	-	+	16	5	5	4	2	Q9ESE1;Q9EPN1	Lipopolysaccharide-responsive and beige-like anchor protein	Lrba	C (5)	-
C (5)	0.115182	0.661884	0.531214	1.41403	0.21892	1.07361	0.254784	0.0822053	0.520139	0.79357	0.35627	0.373032	-1.03945	-0.860687	0.313081	0.145172	-2.38976	-2.08112	0.688967	-1.17104	+	-	-	+	15	3	5	5	2	Q9ER00	Syntaxin-12	Stx12	C (5)	Phagosome
C (5)	0.603711	1.14727	0.79864	0.532282	0.850687	0.43156	-0.196838	-1.01003	0.916547	0.885202	-1.69398	0.733904	-0.659085	0.579281	0.912698	-0.846399	-1.52896	0.416559	-1.90541	-0.967647	+	-	-	+	12	3	3	5	1	Q9R0P4	Small acidic protein	Smap	C (5)	-
C (5)	1.05617	1.15869	0.5873	1.03935	0.815278	0.254138	-1.38446	0.553058	0.464505	0.885714	-1.244	1.03652	-0.902785	0.578391	0.703192	-1.63293	-0.80505	-0.675099	-1.37311	-1.11487	+	-	-	+	12	3	4	5	0	Q9R062	Glycogenin-1	Gyg1	C (5)	-
C (5)	-0.438571	0.937819	0.852862	1.35789	1.7022	1.44392	0.0282949	0.177395	0.120428	1.11555	-1.36038	0.599864	-0.292736	-0.211111	-0.331776	-1.32572	-1.33648	-1.08877	-0.994975	-0.955701	+	-	-	+	20	5	5	5	5	Q9Z2V4;Q8BH04	Phosphoenolpyruvate carboxykinase. cytosolic [GTP]	Pck1	C (5)	Adipocytokine signaling pathway;Citrate cycle (TCA cycle);Glycolysis / Gluconeogenesis;Insulin signaling pathway;PPAR signaling pathway;Proximal tubule bicarbonate reclamation;Pyruvate metabolism
C (5)	0.481188	0.714537	0.695912	0.611083	0.710945	0.73691	0.591628	0.713368	0.493885	0.85431	-1.80271	0.906966	0.119078	0.368415	0.406474	-0.678213	-1.84781	-0.771944	-1.33344	-1.97058	+	-	-	+	14	4	5	5	0	P97370	Sodium/potassium-transporting ATPase subunit beta-3	Atp1b3	C (5)	Aldosterone-regulated sodium reabsorption;Bile secretion;Carbohydrate digestion and absorption;Cardiac muscle contraction;Endocrine and other factor-regulated calcium reabsorption;Gastric acid secretion;Mineral absorption;Pancreatic secretion;Protein digestion and absorption;Proximal tubule bicarbonate reclamation;Salivary secretion
C (5)	1.17601	0.99521	0.0616016	1.04111	1.68567	0.124478	0.44469	0.510919	0.385058	0.783582	-0.116639	0.388765	-1.17876	-0.756932	-0.0162285	-2.21442	-1.42905	0.0665289	-1.46507	-0.486508	+	-	-	+	20	5	5	5	5	Q8VCN5	Cystathionine gamma-lyase	Cth	C (5)	Cysteine and methionine metabolism;Glycine. serine and threonine metabolism;Nitrogen metabolism;Selenocompound metabolism
C (5)	1.56591	1.72503	-0.152181	0.751038	1.55986	0.235068	0.645461	-0.0502749	0.120775	1.08281	-0.646705	0.498593	-0.855326	-0.710123	-0.146318	-1.56111	-1.20842	-0.707489	-0.709681	-1.43692	+	-	-	+	20	5	5	5	5	Q8VC28	Aldo-keto reductase family 1 member C13	Akr1c13	C (5)	-
C (5)	1.34729	1.48658	-0.163297	0.924697	0.996034	-0.089503	1.07763	0.447053	-0.0460129	1.0252	-0.409352	0.302189	-0.255262	-0.466835	-0.0870358	-0.712854	-2.37324	-0.257901	-1.6499	-1.09549	+	-	-	+	20	5	5	5	5	P24472	Glutathione S-transferase A4	Gsta4	C (5)	Drug metabolism - cytochrome P450;Glutathione metabolism;Metabolism of xenobiotics by cytochrome P450
C (5)	0.645572	1.44862	-0.565394	-0.477737	1.41365	0.140197	0.252896	0.780847	1.4613	1.05075	-0.46581	1.04226	-1.14521	-0.208331	0.0147779	-1.33822	-1.49552	-0.101011	-1.61374	-0.839888	+	-	-	+	20	5	5	5	5	Q9QYY9	Alcohol dehydrogenase 4	Adh4	C (5)	Drug metabolism - cytochrome P450;Fatty acid metabolism;Glycolysis / Gluconeogenesis;Metabolism of xenobiotics by cytochrome P450;Retinol metabolism;Tyrosine metabolism
C (5)	0.676838	0.631946	1.06096	0.701216	1.06137	1.28601	0.55315	0.877054	0.842013	0.858772	-1.66542	-1.61092	-0.529322	-0.57943	-0.0246463	-0.800529	-1.05467	0.21639	-0.856036	-1.64474	+	+	-	+	10	0	5	5	0	Q9JJK5	Homocysteine-responsive endoplasmic reticulum-resident ubiquitin-like domain member 1 protein	Herpud1	C (5)	Protein processing in endoplasmic reticulum
C (5)	0.294624	0.885061	1.36584	1.06165	0.915542	0.901072	1.10987	0.879218	0.795	0.895955	-1.26797	-1.00758	-0.0706416	-1.10264	-0.478744	-0.861554	-1.4497	-0.769603	-0.63358	-1.46182	+	+	-	+	10	0	5	5	0	Q3UBG2	PTB-containing. cubilin and LRP1-interacting protein	Pid1	C (5)	-
C (5)	1.68143	0.388866	0.355952	0.603406	1.0452	-0.156628	0.555892	1.12141	1.18845	1.31467	-1.88727	-0.540694	-0.343688	-0.913235	-0.608289	-0.418364	-1.28719	-0.42495	-0.0908386	-1.58412	+	+	-	+	7	0	5	2	0	P04627	Serine/threonine-protein kinase A-Raf	Araf	C (5)	Acute myeloid leukemia;Bladder cancer;Chronic myeloid leukemia;Colorectal cancer;Endometrial cancer;ErbB signaling pathway;Glioma;Hepatitis C;Insulin signaling pathway;Long-term depression;Long-term potentiation;Melanoma;Natural killer cell mediated cytotoxicity;Non-small cell lung cancer;Pancreatic cancer;Pathways in cancer;Progesterone-mediated oocyte maturation;Prostate cancer;Regulation of ac…
C (5)	-0.042046	0.944667	-0.201226	1.31079	0.595706	0.298004	-0.245359	0.85928	1.53139	1.03878	-1.37353	-0.792766	0.385294	-1.01543	1.12316	0.0729864	-2.15262	-0.36312	-0.935054	-1.03892	+	-	-	+	9	0	4	5	0	Q91VS8	FERM. RhoGEF and pleckstrin domain-containing protein 2	Farp2	C (5)	Adherens junction
C (5)	0.729516	0.916136	1.84155	1.14905	0.408139	0.773558	0.0951973	-1.54809	1.03157	0.489418	-0.947417	-0.150683	-0.0961097	0.721395	-1.57593	-0.0971512	-1.02315	-0.709337	-1.68731	-0.320353	+	+	-	+	9	0	4	5	0	Q9QYC0;Q9QYB8	Alpha-adducin	Add1	C (5)	-
C (5)	0.817471	0.81589	1.62927	1.19653	0.144915	1.39879	0.413856	-1.26403	0.308496	1.13983	0.323467	-0.115752	-0.953488	-0.487866	-1.24421	-0.738102	-0.525358	-0.688502	-2.079	-0.0922014	+	+	-	+	20	5	5	5	5	Q9CQS8	Protein transport protein Sec61 subunit beta	Sec61b	C (5)	Phagosome;Protein export;Protein processing in endoplasmic reticulum;Vibrio cholerae infection
C (5)	0.704192	0.757289	0.229872	1.12838	-0.61505	0.743807	1.03278	-1.7665	0.710843	0.759379	-0.34915	0.732902	0.150956	0.363977	0.778059	-2.14892	-0.456417	0.0877096	-1.6521	-1.19201	+	-	-	+	10	3	4	3	0	Q9QYI5	DnaJ homolog subfamily B member 2	Dnajb2	C (5)	Protein processing in endoplasmic reticulum
C (5)	0.876806	0.9705	0.808994	0.390268	0.264442	1.09517	0.708654	-1.42381	0.230071	0.743663	0.833345	0.85129	1.11359	-1.49167	-1.52382	-0.69195	-0.576069	-0.607003	-0.848306	-1.72417	+	-	-	+	11	3	3	5	0	Q9QYI4	DnaJ homolog subfamily B member 12	Dnajb12	C (5)	Protein processing in endoplasmic reticulum
C (5)	1.34093	0.339256	0.454175	0.712134	0.978535	1.7041	0.40402	-0.791161	0.560152	1.37028	0.227487	0.00778405	-0.802114	-1.60714	-1.37307	-0.889476	0.391965	-1.21079	-0.517259	-1.29982	+	-	-	+	20	5	5	5	5	Q9JM76	Actin-related protein 2/3 complex subunit 3	Arpc3	C (5)	Bacterial invasion of epithelial cells;Fc gamma R-mediated phagocytosis;Pathogenic Escherichia coli infection;Regulation of actin cytoskeleton;Shigellosis
C (5)	0.513285	0.849138	0.801557	0.746579	0.842918	1.00055	0.749376	0.563346	0.753942	0.583513	0.37504	0.328141	0.286584	-1.08437	0.0703465	-2.0432	-0.77079	-1.3763	-1.42907	-1.76058	+	+	-	+	14	4	5	5	0	Q9CQD1	Ras-related protein Rab-5A	Rab5a	C (5)	Amoebiasis;Amyotrophic lateral sclerosis (ALS);Endocytosis;ko05152;Phagosome;Vasopressin-regulated water reabsorption
C (5)	0.483706	-0.0446855	1.10792	0.200407	1.28685	1.16738	0.872835	-0.345807	1.02786	1.22502	-0.151709	0.436898	0.25975	-1.57897	-0.371271	-0.754333	-1.29133	-1.15844	-0.254719	-2.11737	+	-	-	-	20	5	5	5	5	Q99JF8	PC4 and SFRS1-interacting protein	Psip1	C (5)	-
C (5)	0.451542	1.16224	0.809247	1.36787	1.20585	1.22959	1.64819	-0.309157	-0.248268	0.288091	-1.13331	0.53099	-1.1664	-1.60633	-0.219718	-0.668734	-0.501598	-1.00575	-0.761516	-1.07283	+	+	-	+	20	5	5	5	5	O89017	Legumain	Lgmn	C (5)	Antigen processing and presentation;Lysosome
C (5)	1.24122	1.36762	1.17036	1.02281	0.738402	1.58152	0.864169	-0.464594	-0.488297	0.487301	-0.14408	0.386088	-0.493805	-1.52002	-0.875805	-0.502297	-0.892982	-0.958462	-1.093	-1.42616	+	+	-	+	20	5	5	5	5	O08917	Flotillin-1	Flot1	C (5)	Insulin signaling pathway
C (5)	0.453659	1.41056	0.90042	1.11002	0.29984	1.30149	1.31141	-0.385179	-0.490564	1.21698	-1.43871	0.377747	-1.09986	-0.946985	-1.75111	-0.458146	-1.26974	0.0505464	-0.261716	-0.330654	+	+	-	+	20	5	5	5	5	Q9DB60	Prostamide/prostaglandin F synthase	Fam213b	C (5)	-
C (5)	0.649903	1.47474	0.957618	0.614269	0.87993	1.21466	0.470747	-0.239326	0.535581	1.00366	-0.252348	0.926194	-1.29207	-0.939198	-1.28952	-1.40543	-1.5976	0.0843905	-0.928873	-0.867318	+	-	-	+	20	5	5	5	5	Q99JB8	Protein kinase C and casein kinase II substrate protein 3	Pacsin3	C (5)	-
C (5)	0.157536	1.65233	0.571185	0.462639	1.06183	1.64462	0.970274	0.15719	-0.0197081	0.137644	-0.476867	1.17947	-1.55319	-1.1327	-0.437068	-1.7059	-1.35916	-0.622806	-0.358593	-0.32874	+	-	-	+	20	5	5	5	5	P97821	Dipeptidyl peptidase 1;Dipeptidyl peptidase 1 exclusion domain chain;Dipeptidyl peptidase 1 heavy chain;Dipeptidyl peptidase 1 light chain	Ctsc	C (5)	Lysosome
C (5)	0.693066	1.83243	1.22197	1.21413	0.419576	0.546768	0.993158	-0.24081	-0.290849	0.249702	-0.734382	1.221	-1.69356	-0.247031	-0.957383	-1.57257	-1.10103	-0.363644	-0.344133	-0.846411	+	-	-	+	20	5	5	5	5	Q8BFY9	Transportin-1	Tnpo1	C (5)	-
C (5)	0.453371	1.14063	0.655048	0.879094	1.1691	1.21101	1.56201	0.218436	-0.509755	0.936142	-0.471704	0.566871	-1.43659	-0.164013	-0.959292	-1.73026	-0.541987	-0.904862	-1.14637	-0.926883	+	-	-	+	20	5	5	5	5	Q9WV54	Acid ceramidase;Acid ceramidase subunit alpha;Acid ceramidase subunit beta	Asah1	C (5)	Lysosome;Sphingolipid metabolism
C (5)	-0.1297	1.3604	0.651911	1.05181	1.18205	0.564636	1.1728	-0.591485	0.233999	1.10962	-0.593731	0.581551	-0.612422	0.349574	-0.424714	-2.50342	-1.01813	-0.345353	-1.05777	-0.981634	+	-	-	+	9	2	3	4	0	P31649	Sodium- and chloride-dependent GABA transporter 2	Slc6a13	C (5)	-
C (5)	0.554008	1.25137	0.251278	1.52815	0.937713	0.688224	0.577262	-0.510173	-0.614871	1.29839	-0.550045	1.35753	-0.683678	-0.522857	-0.410689	-1.85967	-0.589028	-0.0426528	-0.931437	-1.72882	+	-	-	+	20	5	5	5	5	Q8BG51	Mitochondrial Rho GTPase 1	Rhot1	C (5)	-
C (5)	1.0362	1.12235	0.878407	0.555419	1.23607	0.575954	0.338765	-0.0796551	-0.41649	1.69231	0.14011	0.254967	-0.155416	-0.83665	-1.70007	-2.02004	-0.6885	0.0389019	-1.41506	-0.557576	+	-	-	+	20	5	5	5	5	B2RXS4	Plexin-B2	Plxnb2	C (5)	Axon guidance
C (5)	0.349659	-0.285116	0.640601	0.563681	-0.0165325	2.03349	0.890318	0.50111	1.15166	0.898281	-0.307749	0.0594838	-1.95178	-0.37692	0.0610457	-2.33082	-0.341745	-0.360749	-0.183281	-0.994636	+	-	-	-	20	5	5	5	5	P58710	L-gulonolactone oxidase	Gulo	C (5)	Ascorbate and aldarate metabolism
C (5)	0.859832	0.553469	0.333561	0.938017	0.0856436	1.84895	0.719659	-0.0660395	0.262859	0.574405	0.359578	0.303965	-1.32683	-0.0771296	0.268565	-2.54259	-1.52061	-0.983545	-0.859915	0.268156	+	-	-	+	14	4	5	5	0	P08101;P08508	Low affinity immunoglobulin gamma Fc region receptor II	Fcgr2	C (5)	Fc gamma R-mediated phagocytosis;ko05152;Measles;Osteoclast differentiation;Phagosome;Staphylococcus aureus infection;Systemic lupus erythematosus
C (5)	-0.672565	-0.454871	0.737118	1.06309	-0.5683	2.43915	1.15602	0.118803	0.459143	0.602374	0.513913	1.18013	-0.177346	-0.936345	-0.47668	-1.23455	-1.52991	-0.953809	-0.86	-0.405364	+	-	-	-	20	5	5	5	5	Q9R112	Sulfide:quinone oxidoreductase. mitochondrial	Sqrdl	C (5)	-
C (5)	0.844688	0.925469	1.1656	0.68051	0.781058	0.845428	1.2112	0.568128	0.860383	0.899749	-0.315121	-0.800133	-1.712	-0.626155	-0.805682	-1.54796	-1.58463	-0.991859	-0.561119	0.16245	+	+	-	+	10	0	5	5	0	Q9ER35	Fructosamine-3-kinase	Fn3k	C (5)	-
C (5)	0.991153	1.42143	0.62622	0.510486	1.87802	1.31981	-0.0209911	0.741021	-0.0676406	0.882551	-0.00248434	-0.536258	-1.29138	-0.680426	-0.850556	-1.49471	-1.19702	-1.14979	-0.418827	-0.660605	+	-	-	+	20	5	5	5	5	Q8C7E7	Starch-binding domain-containing protein 1	Stbd1	C (5)	-
C (5)	0.491448	0.531086	1.70657	0.648129	1.3973	1.03256	0.607433	0.796414	0.393015	-0.150919	0.542456	-1.05059	-1.90093	-1.52132	-0.379343	-1.18344	-1.22384	-0.488148	0.268296	-0.516176	+	-	-	-	20	5	5	5	5	Q9D6K5	Synaptojanin-2-binding protein	Synj2bp	C (5)	-
C (5)	0.239974	0.496362	1.57705	0.752381	0.872729	1.51061	0.760992	0.911427	0.500204	0.735417	0.641939	-0.836225	-1.25624	-1.49868	-1.13182	-1.27556	-0.332931	-0.754463	-1.10601	-0.807154	+	-	-	-	20	5	5	5	5	Q8BL66	Early endosome antigen 1	Eea1	C (5)	Endocytosis;ko05152;Phagosome
C (5)	0.416608	0.74515	0.406328	0.352214	0.300003	1.17446	2.00014	1.12411	0.154695	0.627146	1.05986	-0.949446	-1.74471	-0.799888	-0.364327	-1.23882	-0.140113	-1.19156	-1.23954	-0.692327	+	-	-	-	20	5	5	5	5	Q60598	Src substrate cortactin	Cttn	C (5)	Bacterial invasion of epithelial cells;Pathogenic Escherichia coli infection;Shigellosis;Tight junction
C (5)	0.837951	0.631043	1.48421	1.21696	1.21393	1.33595	0.345371	-0.0936496	0.568704	0.714432	-0.529587	-0.945969	-1.00155	-0.93022	-0.196252	-2.19944	-0.268148	-0.319664	-0.645466	-1.21859	+	+	-	+	20	5	5	5	5	Q9JIW9	Ras-related protein Ral-B	Ralb	C (5)	Pancreatic cancer;Pathways in cancer
C (5)	1.35796	0.64298	1.22114	1.54574	0.950201	0.912411	0.859613	0.67171	0.148894	-0.360005	-0.178733	-0.760302	-1.67684	-0.164191	-1.15124	-1.98872	-0.379099	-0.585439	-0.554539	-0.511547	+	+	-	+	20	5	5	5	5	Q8C0Z1	Protein ITFG3	Itfg3	C (5)	-
C (5)	0.835153	0.912812	0.603679	1.12998	1.06562	0.834602	0.936024	0.759639	0.909856	1.09058	0.0330891	-0.894253	-1.19263	-1.21231	-0.65793	-1.63292	-1.27134	-0.219398	-0.951972	-1.07827	+	+	-	+	10	0	5	5	0	Q8R4U0	Stabilin-2;Short form stabilin-2	Stab2	C (5)	-
C (5)	0.487384	0.471642	1.11999	1.25953	0.764255	0.93795	1.19048	0.452673	0.564084	0.823991	0.671152	-1.62916	-0.643814	-0.338421	-1.30052	-1.66331	-1.01855	-0.0451616	-0.683843	-1.42035	+	+	-	+	11	1	5	5	0	P09803	Cadherin-1;E-Cad/CTF1;E-Cad/CTF2;E-Cad/CTF3	Cdh1	C (5)	Adherens junction;Bacterial invasion of epithelial cells;Bladder cancer;Cell adhesion molecules (CAMs);Endometrial cancer;Melanoma;Pathogenic Escherichia coli infection;Pathways in cancer;Thyroid cancer
C (5)	0.566905	0.270007	0.738175	0.655356	0.701113	1.84258	1.58728	0.872123	-0.247664	0.44589	-0.89622	-0.283919	-0.361912	-0.327734	-0.576087	-2.52592	-0.911176	-0.529982	0.0988672	-1.11768	+	-	-	-	20	5	5	5	5	Q9CYW4	Haloacid dehalogenase-like hydrolase domain-containing protein 3	Hdhd3	C (5)	-
C (5)	0.584221	0.673305	0.572678	0.890003	0.144391	0.471537	-0.063312	0.404946	1.16269	0.187819	-0.0984649	0.702032	0.69224	0.964724	0.387357	-1.66983	-0.769137	-1.13027	-1.79493	-2.312	+	-	-	+	15	5	5	5	0	Q99JF5	Diphosphomevalonate decarboxylase	Mvd	C (5)	Terpenoid backbone biosynthesis
C (5)	0.953632	0.770271	1.05261	0.998675	0.647569	0.688124	0.138061	0.0890591	0.109053	0.388689	0.381645	0.792812	0.00761026	0.339369	0.461642	-2.19832	-1.05236	-1.1006	-1.58677	-1.88078	+	-	-	+	14	4	5	5	0	A6H611	Mitochondrial intermediate peptidase	Mipep	C (5)	-
C (5)	0.795223	0.873689	-0.296371	0.436381	1.00918	-0.789147	0.0994691	0.707653	0.189717	0.587648	0.568753	1.52054	0.30109	0.515882	0.316238	-2.32561	-0.879073	-0.370929	-1.81299	-1.44734	+	-	-	+	20	5	5	5	5	P05201	Aspartate aminotransferase. cytoplasmic	Got1	C (5)	Alanine. aspartate and glutamate metabolism;Arginine and proline metabolism;Cysteine and methionine metabolism;Phenylalanine metabolism;Phenylalanine. tyrosine and tryptophan biosynthesis;Tyrosine metabolism
C (5)	-0.44816	0.988019	0.67377	0.884862	0.686806	0.702746	-0.967455	0.539401	0.586874	0.715399	0.949975	0.997718	-0.164341	0.620282	-0.594368	-2.25328	-1.26893	0.222471	-1.51918	-1.35261	+	-	-	+	11	3	4	4	0	Q6QD59	Vesicle transport protein SEC20	Bnip1	C (5)	SNARE interactions in vesicular transport
C (5)	0.126384	0.572453	0.795843	0.0155524	0.335579	0.457491	0.23224	0.774838	0.903486	0.521196	1.02698	-0.491434	0.327824	0.266594	-0.173584	-3.63916	-0.282066	-0.508773	-0.435592	-0.825852	+	-	-	+	19	5	5	5	4	Q9D273	Cob(I)yrinic acid a.c-diamide adenosyltransferase. mitochondrial	Mmab	C (5)	Porphyrin and chlorophyll metabolism
C (5)	0.817634	1.14536	1.30991	1.23209	1.02176	0.0433804	0.221324	0.690621	0.12473	-0.0392251	-0.00820702	0.309126	-0.900624	0.159288	0.248488	-2.79815	-1.24418	-0.739823	-0.732172	-0.861326	+	-	-	+	20	5	5	5	5	Q9CQX2	Cytochrome b5 type B	Cyb5b	C (5)	-
C (5)	0.679562	0.702023	0.581149	0.778084	1.3287	-0.0346486	0.856868	0.287397	0.0947458	0.312218	-0.47602	0.982656	-0.546369	0.621158	0.263847	-2.79989	-1.77113	-0.34245	-0.426886	-1.09102	+	-	-	+	20	5	5	5	5	P50172	Corticosteroid 11-beta-dehydrogenase isozyme 1	Hsd11b1	C (5)	Aldosterone-regulated sodium reabsorption;Steroid hormone biosynthesis
C (5)	0.670793	0.470344	0.607311	0.87789	1.27295	0.534185	0.707756	0.776405	0.205076	0.59846	-0.545437	0.942136	-2.26532	0.174448	0.0877618	-1.7667	-1.51027	-0.455415	-0.0355758	-1.3468	+	-	-	+	17	4	5	5	3	Q8BGS1;Q9JMC8	Band 4.1-like protein 5	Epb41l5	C (5)	-
C (5)	0.332465	0.873266	0.460869	0.902704	1.05346	-0.12422	1.05704	0.36708	-0.460691	0.497368	0.207138	1.4562	-0.677921	-0.304422	0.210421	-1.99048	-2.41587	0.281988	-0.603836	-1.12256	+	-	-	+	20	5	5	5	5	Q9R092	17-beta-hydroxysteroid dehydrogenase type 6	Hsd17b6	C (5)	Steroid hormone biosynthesis
C (5)	0.949639	0.84573	0.138003	0.403282	0.638422	0.3318	1.02602	0.705485	0.613828	1.05664	0.796478	0.313779	-1.40597	-0.673003	-0.5235	-2.90165	-0.734353	-0.0214444	-0.660255	-0.898926	+	-	-	+	20	5	5	5	5	Q571F8	Glutaminase liver isoform. mitochondrial	Gls2	C (5)	Alanine. aspartate and glutamate metabolism;Arginine and proline metabolism;D-Glutamine and D-glutamate metabolism;Nitrogen metabolism;Proximal tubule bicarbonate reclamation
C (5)	0.829149	0.975928	0.211076	0.940177	0.712201	-0.265783	1.03188	0.802829	0.134581	0.619139	0.348673	0.98901	-1.38353	-0.441606	-0.26363	-2.94013	-0.583376	0.00252318	-0.892723	-0.826388	+	-	-	+	20	5	5	5	5	P35492	Histidine ammonia-lyase	Hal	C (5)	Histidine metabolism;Nitrogen metabolism
C (5)	1.12621	0.221643	0.517326	0.90012	0.708883	0.31866	1.07409	0.899665	-0.0949296	0.832921	1.16309	0.463014	-0.946366	-0.804236	0.0637777	-2.32886	-0.738418	-0.603076	-1.24114	-1.53238	+	-	-	+	20	5	5	5	5	P16460	Argininosuccinate synthase	Ass1	C (5)	Alanine. aspartate and glutamate metabolism;Arginine and proline metabolism
C (5)	0.0247823	-0.0552873	-0.45678	0.605171	0.624088	-0.12388	1.17109	1.24056	0.337176	1.36579	0.374294	1.22646	-0.366457	0.462852	-0.313856	-2.49994	-1.32007	0.0172634	-1.58532	-0.727938	+	-	-	-	20	5	5	5	5	Q9DBA8	Probable imidazolonepropionase	Amdhd1	C (5)	Histidine metabolism
C (5)	-0.401007	-0.588487	-0.399908	0.350841	1.30332	0.231317	1.08473	1.31206	0.823306	0.803593	0.108896	1.38192	-0.592532	0.11369	0.2939	-2.39273	-1.76179	-0.294075	-0.675806	-0.701241	+	-	-	-	20	5	5	5	5	O35423	Serine--pyruvate aminotransferase. mitochondrial	Agxt	C (5)	Alanine. aspartate and glutamate metabolism;Glycine. serine and threonine metabolism;Methane metabolism;Peroxisome
C (5)	-0.830714	-0.360356	0.203319	0.31168	-0.158724	0.450025	2.33548	0.961286	-0.0621792	1.43597	0.533459	0.57127	-0.676593	0.30233	-0.0699302	-2.48757	-1.14202	-0.18184	-0.700105	-0.43479	+	-	-	-	20	5	5	5	5	Q91W43	Glycine dehydrogenase (decarboxylating). mitochondrial	Gldc	C (5)	Glycine. serine and threonine metabolism
C (5)	0.106745	1.30846	-1.0134	-0.816322	-0.401255	0.740482	1.56576	0.908492	0.82948	1.6583	-0.611326	0.597986	-0.937759	0.133458	0.24524	-2.13564	-1.20783	-0.0370535	-0.547765	-0.386041	+	-	-	-	20	5	5	5	5	O88908	Sterol O-acyltransferase 2	Soat2	C (5)	Steroid biosynthesis
C (5)	0.469833	0.319164	0.786313	0.284749	-0.0610155	1.6044	0.734887	0.345972	0.0650104	0.342957	0.306611	0.14245	0.118005	0.298866	0.00794003	-1.29739	-3.29002	-0.00656395	0.190603	-1.36277	+	-	-	+	16	5	5	5	1	Q9JJH1	Ribonuclease 4	Rnase4	C (5)	-
C (5)	1.25394	0.986994	-0.0598983	1.33247	0.667722	0.51274	-0.173031	-0.600408	0.18651	0.494096	0.068074	0.402153	0.361141	-0.442652	-0.359429	-2.52412	-2.44753	0.254705	-0.306174	0.392697	+	-	-	+	16	5	3	5	3	Q9CQ22	Ragulator complex protein LAMTOR1	Lamtor1	C (5)	-
C (5)	0.547426	-0.543128	0.501008	0.851084	0.608101	0.413338	0.408937	0.374855	0.425979	0.283393	0.510982	0.145986	0.855521	0.312483	0.315268	-1.71291	-2.48655	-1.3358	-1.66869	1.19272	+	-	-	+	16	5	5	5	1	Q9Z0R4;CON__ENSEMBL:ENSBTAP00000001528	Intersectin-1	Itsn1	C (5)	-
C (5)	0.463105	0.351579	0.896586	0.471996	0.499074	0.770827	0.223318	0.557137	0.434704	0.343529	0.870085	0.30958	0.224432	0.635361	0.687746	-1.75816	-2.34419	-1.6764	-1.69666	-0.263647	+	-	-	+	15	5	5	5	0	Q9DCD6	Gamma-aminobutyric acid receptor-associated protein	Gabarap	C (5)	Regulation of autophagy
C (5)	0.394844	0.440922	0.394127	0.570169	0.8196	0.666673	0.378904	0.308225	0.201124	0.209102	0.437385	0.720455	0.0546026	0.0454614	0.173038	-2.7125	-2.09133	-1.86403	-0.0289493	0.882172	+	-	-	+	17	5	5	5	2	Q9Z2G6	Protein sel-1 homolog 1	Sel1l	C (5)	Protein processing in endoplasmic reticulum
C (5)	0.141227	0.876559	0.549739	1.3109	-0.247962	0.856027	0.664942	-0.131799	0.759217	-1.18009	0.336988	0.741853	0.531655	0.274121	0.341717	-1.73973	-0.980025	-2.587	-0.971813	0.453473	+	-	-	+	12	5	3	4	0	Q62241	U1 small nuclear ribonucleoprotein C	Snrpc	C (5)	Spliceosome
C (5)	0.663518	0.650132	0.792063	-0.0463461	0.256715	0.172086	0.0618233	0.748519	0.318728	0.564012	0.802175	1.0065	0.4323	0.259834	0.736036	-1.50635	-2.29888	-1.97162	-0.0500693	-1.59118	+	-	-	+	15	5	5	5	0	Q8R5F7	Interferon-induced helicase C domain-containing protein 1	Ifih1	C (5)	Measles;RIG-I-like receptor signaling pathway
C (5)	0.363685	0.218521	0.19444	0.0302677	0.190972	0.343159	0.463662	0.64649	0.520488	0.333274	0.48355	0.694157	1.38064	0.977607	0.96191	-2.19797	-1.58591	-1.20797	-0.98528	-1.82568	+	+	-	+	15	5	5	5	0	Q505D7	Optic atrophy 3 protein homolog	Opa3	C (5)	-
C (5)	0.848555	1.11922	0.742135	0.697664	0.870142	0.342346	0.054237	-1.14892	-0.0389536	0.374699	1.12655	1.10598	0.0187921	0.411543	0.566908	-1.78203	-1.71018	-1.23735	-1.53269	-0.828653	+	-	+	+	14	5	4	5	0	P01878	Ig alpha chain C region	-	C (5)	-
C (5)	0.342684	0.929523	0.942377	0.891403	-0.138215	0.723226	0.383425	0.223684	0.177088	0.646559	0.150354	1.15763	0.208463	0.662079	-2.06532	-2.35129	-0.859386	-1.56231	-0.564573	0.10261	+	-	-	+	14	4	5	5	0	Q8CFJ7	Solute carrier family 25 member 45	Slc25a45	C (5)	-
C (5)	0.953726	0.545991	0.515635	0.0438428	0.151149	0.928776	0.289573	0.222256	1.02864	0.683406	-0.846569	0.253785	0.599585	1.64054	-1.71592	-0.808242	-2.15354	-1.53381	-0.746992	-0.0518305	+	-	-	+	10	1	4	5	0	P10833	Ras-related protein R-Ras	Rras	C (5)	MAPK signaling pathway;Regulation of actin cytoskeleton;Tight junction
C (5)	0.648386	0.412044	0.78842	0.840473	0.857149	0.905817	0.88333	0.664322	0.587731	0.616579	0.704129	-1.41868	-1.23396	0.805025	0.36801	-1.31598	-0.913757	-0.944252	-1.69676	-1.55802	+	-	-	+	13	3	5	5	0	Q9JIZ0;E0CYC6	Probable N-acetyltransferase CML1;N-acetyltransferase 8B	Cml1;Nat8b	C (5)	-
C (5)	0.556983	0.536269	0.751986	1.31536	0.734218	0.855262	1.06085	0.913133	0.852438	0.407179	-0.628149	-0.146626	-0.801794	0.36815	-0.124685	-1.80097	-0.347825	-0.876887	-2.00078	-1.62412	+	+	-	+	10	0	5	5	0	Q921Y0;Q8BPB0	MOB kinase activator 1A;MOB kinase activator 1B	Mob1a;Mob1b	C (5)	Cell cycle - yeast
C (5)	0.74464	0.706621	0.774797	0.549091	0.731351	0.94094	0.399533	0.488981	1.28762	0.70179	0.554332	-0.286241	0.183116	0.385483	-1.84908	-1.27831	-0.526719	-0.986915	-1.76929	-1.75174	+	-	-	+	14	4	5	5	0	Q8K0C4	Lanosterol 14-alpha demethylase	Cyp51a1	C (5)	Steroid biosynthesis
C (5)	0.596273	0.962893	0.826495	-0.00717513	-1.28926	0.604078	0.585327	0.785933	1.00499	0.884988	0.893496	-1.01965	-1.24644	1.20246	-0.257858	-1.30077	0.000551762	-0.468083	-0.475121	-2.28312	+	-	-	-	8	1	5	2	0	Q9D287	Pre-mRNA-splicing factor SPF27	Bcas2	C (5)	Spliceosome
C (5)	0.449923	0.349895	1.13764	0.567703	-1.76212	1.00264	0.349577	0.82774	1.07123	0.689012	0.625853	-0.162629	0.355275	0.586773	-0.23933	-0.515733	-0.148444	-2.15686	-1.66867	-1.35947	+	-	-	+	16	5	5	4	2	Q9R008	Mevalonate kinase	Mvk	C (5)	Peroxisome;Terpenoid backbone biosynthesis
C (5)	0.762508	0.509948	0.55659	0.598547	-1.13642	0.773929	0.557125	0.708411	0.522148	0.750109	0.537169	0.762092	0.552648	0.625813	0.563465	-1.30094	-1.60756	-1.77283	-1.84197	-1.12077	+	-	-	+	14	5	5	4	0	O08582	GTP-binding protein 1	Gtpbp1	C (5)	-
C (5)	1.09144	0.823923	1.03997	0.639581	-0.0121541	0.141853	-0.556015	0.272071	1.56886	0.379893	0.515929	-0.309032	0.215761	0.962927	0.142385	-1.23494	-0.763536	-2.25245	-0.814653	-1.85182	+	-	-	+	20	5	5	5	5	Q920E5	Farnesyl pyrophosphate synthase	Fdps	C (5)	Terpenoid backbone biosynthesis
C (5)	0.772814	0.601306	0.884109	0.345577	-0.187168	0.70607	-0.21128	0.324618	1.31482	0.752654	0.365734	-0.13082	0.42716	0.65379	0.344724	-0.446515	-1.05835	-2.48682	-0.661499	-2.31092	+	-	-	+	20	5	5	5	5	P58044	Isopentenyl-diphosphate Delta-isomerase 1	Idi1	C (5)	Terpenoid backbone biosynthesis
C (5)	0.629535	0.390231	1.81019	0.474432	-0.234777	0.929008	-0.0318562	0.128167	1.31442	0.331531	0.266448	-0.218139	0.80983	0.600195	0.0230737	-1.10079	-1.36243	-2.03793	-1.118	-1.60314	+	-	-	+	20	5	5	5	5	Q9R1J0	Sterol-4-alpha-carboxylate 3-dehydrogenase. decarboxylating	Nsdhl	C (5)	Steroid biosynthesis
C (5)	1.30983	0.697876	1.15942	0.486817	0.194843	1.36768	-1.29596	0.0472425	1.23031	0.463125	-0.410255	-0.20736	0.86175	0.159679	-0.152582	-0.52802	-1.0395	-0.898508	-1.0949	-2.35149	+	-	-	+	20	5	5	5	5	P54797	Transport and Golgi organization 2 homolog	Tango2	C (5)	-
C (5)	0.907293	1.37279	0.467951	0.485506	-0.222451	0.113482	-0.118357	-0.0714037	1.44746	0.709989	-0.198513	0.283602	0.780266	0.480661	-0.00278723	-1.58988	0.418434	-1.54748	-1.54741	-2.16915	+	-	-	+	15	5	5	5	0	Q8BLN5	Lanosterol synthase	Lss	C (5)	Steroid biosynthesis
C (5)	1.41759	1.53569	0.260711	0.79232	0.285329	-0.442451	-1.24126	-0.231639	1.13489	0.229035	0.46023	0.339061	0.259112	1.24217	0.293609	-1.42601	-1.49085	-1.50882	-0.537832	-1.37089	+	-	-	+	20	5	5	5	5	Q9QYF1	Retinol dehydrogenase 11	Rdh11	C (5)	Retinol metabolism
C (5)	0.958107	1.17879	0.241335	0.580011	-0.0412857	-0.19069	-0.228304	0.70367	1.5891	0.461853	0.306126	0.307467	0.63513	0.862233	-0.304535	-0.810371	-1.46761	-2.08074	-0.733593	-1.9667	+	-	-	+	20	5	5	5	5	P05063	Fructose-bisphosphate aldolase C	Aldoc	C (5)	Carbon fixation in photosynthetic organisms;Fructose and mannose metabolism;Glycolysis / Gluconeogenesis;Pentose phosphate pathway
C (5)	0.144188	0.552292	0.635685	-0.871729	0.236862	0.503175	0.86221	0.492758	0.283653	0.924136	1.15004	0.173205	0.441168	0.484935	0.674274	-1.55353	-0.278134	-2.8783	-1.38449	-0.592399	+	-	-	+	14	5	5	4	0	Q9JHL1	Na(+)/H(+) exchange regulatory cofactor NHE-RF2	Slc9a3r2	C (5)	Aldosterone-regulated sodium reabsorption
C (5)	0.649107	1.07313	0.91746	-0.170104	0.892383	0.993992	0.516758	0.497632	0.205512	0.392673	0.597481	0.412365	0.0188332	0.0835661	0.317411	-0.572867	-1.47526	-2.70358	-1.08882	-1.55767	+	-	-	+	15	5	5	5	0	Q60634	Flotillin-2	Flot2	C (5)	Insulin signaling pathway
C (5)	0.824042	0.56076	0.786704	-1.3864	0.990093	0.710928	0.885864	1.06705	0.723793	0.552929	0.820896	-0.330942	-0.509386	0.673598	-1.53108	-1.36327	-0.128921	-2.20252	-0.623514	-0.520632	+	-	-	+	9	1	5	3	0	Q148V8	Protein FAM83H	Fam83h	C (5)	-
C (5)	0.0956066	0.235503	0.946315	0.585638	0.545476	0.419287	-0.134425	0.665858	-0.17651	0.626001	0.190839	0.609589	0.116343	0.813428	0.778887	-1.62259	-0.912562	-2.99615	0.580746	-1.36728	+	-	-	+	16	5	5	5	1	Q9R0Q3	Transmembrane emp24 domain-containing protein 2	Tmed2	C (5)	-
C (5)	0.618079	0.849848	0.445767	0.558128	0.340972	0.25213	0.452411	0.489143	0.436623	0.493724	0.1506	0.567784	0.334743	-0.0774542	0.0543067	-2.52238	0.320666	-1.95988	0.498383	-2.3036	+	-	-	+	17	5	5	5	2	A2AN08	E3 ubiquitin-protein ligase UBR4	Ubr4	C (5)	-
C (5)	-1.20829	0.927037	1.16432	0.88333	0.623303	1.14118	0.634812	-0.588622	-1.17082	-0.895624	0.594539	0.985893	0.424443	0.823984	0.864664	-0.683173	-1.46489	-0.672444	-1.93129	-0.452354	+	-	-	+	11	5	2	4	0	Q9CQB5	CDGSH iron-sulfur domain-containing protein 2	Cisd2	C (5)	-
C (5)	-1.61805	1.69784	2.07818	0.325389	1.12574	-0.338645	0.40626	-0.633992	-1.56866	0.153606	0.650739	0.433851	0.577706	0.231034	0.158738	-0.534839	-0.397558	-1.36633	-0.270562	-1.11044	+	-	-	-	5	5	0	0	0	Q8K3A0	Iron-sulfur cluster co-chaperone protein HscB. mitochondrial	Hscb	C (5)	-
C (5)	0.693704	0.772342	0.792905	1.80086	0.770555	0.59767	0.0864655	1.06347	-2.08878	0.174448	-1.19657	0.445177	-0.220298	-0.506969	0.122041	-0.229678	-0.515234	-0.0147892	-0.260171	-2.28715	+	+	-	+	20	5	5	5	5	Q8QZR1	Tyrosine aminotransferase	Tat	C (5)	Cysteine and methionine metabolism;Isoquinoline alkaloid biosynthesis;Novobiocin biosynthesis;Phenylalanine metabolism;Phenylalanine. tyrosine and tryptophan biosynthesis;Tropane. piperidine and pyridine alkaloid biosynthesis;Tyrosine metabolism;Ubiquinone and other terpenoid-quinone biosynthesis
C (5)	0.777998	0.721491	1.18595	0.836851	0.493506	0.993702	0.686525	0.840381	-1.81577	0.744828	0.202536	0.960271	-0.214594	-1.05647	0.301181	-1.29247	-0.380074	-1.26739	-1.65485	-1.06361	+	-	-	+	12	3	4	5	0	Q8BX90	Fibronectin type-III domain-containing protein 3A	Fndc3a	C (5)	-
C (5)	0.587081	0.23357	0.475058	1.51148	0.301507	0.658468	-0.937342	-1.26168	0.465207	-1.59631	1.38942	0.293244	0.883119	0.934801	0.927039	-1.60208	-1.36123	-0.352677	-0.944871	-0.603808	+	-	-	+	12	5	2	5	0	Q9D125	28S ribosomal protein S25. mitochondrial	Mrps25	C (5)	-
C (5)	0.849358	0.837709	1.00418	1.00824	0.294033	0.536218	-2.07273	0.462963	0.255737	-1.25146	0.987005	0.393323	-0.567525	0.225675	0.434793	0.46714	-2.34946	-0.664641	-1.05902	0.20846	+	-	-	+	13	4	3	5	1	Q3TCJ1	BRISC complex subunit Abro1	Fam175b	C (5)	-
C (4)	-1.18258	0.508393	-1.29223	-2.81422	-1.07725	-0.292105	-0.499174	-0.0324778	-0.789956	0.30323	0.854321	1.063	0.755668	0.4615	0.570798	0.509018	0.834346	0.875949	0.427403	0.816371	+	+	-	+	10	5	0	0	5	Q80ZK0	28S ribosomal protein S10. mitochondrial	Mrps10	C (4)	-
C (4)	-1.15894	0.00245494	-1.37824	-2.48593	-1.10776	-0.591124	0.211292	-0.104632	0.936346	1.04357	0.436118	1.31151	0.201452	0.740551	0.581758	-1.13881	0.212329	0.94453	0.722735	0.620783	+	+	-	-	20	5	5	5	5	Q5U5V2	Hydroxylysine kinase	Hykk	C (4)	-
C (4)	-1.6043	0.00495867	-2.70916	-1.46411	-0.0900262	-0.190756	-0.0557176	0.34739	0.319728	0.101412	-0.275953	1.40069	0.417447	0.681604	1.28136	0.0779098	0.0823166	1.4143	-0.254457	0.51537	+	-	-	-	20	5	5	5	5	Q922Q1	Mitochondrial amidoxime reducing component 2	Marc2	C (4)	-
C (4)	-2.444	0.846379	-2.35168	-1.96428	0.234545	0.569132	0.311366	0.344015	0.0833134	0.563846	0.360523	0.623167	0.0965727	0.463915	0.680427	0.340195	0.723012	0.0538302	0.0795711	0.386145	+	+	-	+	17	5	5	2	5	Q8R015	Biogenesis of lysosome-related organelles complex 1 subunit 5	Bloc1s5	C (4)	-
C (4)	-1.23786	-0.51196	-2.25901	-0.883784	-1.16745	0.330918	-0.814662	-1.34946	0.745085	0.481637	0.493111	1.82704	0.883388	0.968737	0.3865	0.0659653	0.373502	0.511966	0.741174	0.415163	+	-	-	-	20	5	5	5	5	P36552	Oxygen-dependent coproporphyrinogen-III oxidase. mitochondrial	Cpox	C (4)	Porphyrin and chlorophyll metabolism
C (4)	-0.844385	-1.13722	-1.95424	-1.35251	-0.869803	0.277679	0.928223	-2.03416	0.56639	-0.029554	0.819776	0.630864	0.250271	0.718871	1.05148	-0.0905901	0.852986	0.543745	0.781087	0.891101	+	+	-	+	12	5	3	0	4	P26645	Myristoylated alanine-rich C-kinase substrate	Marcks	C (4)	Fc gamma R-mediated phagocytosis
C (4)	-2.01266	-0.354717	-1.47238	-0.334243	-0.90415	-1.14413	1.01704	-1.90539	0.832952	0.417392	0.691142	0.293626	1.24206	1.01194	1.07581	0.414463	0.533601	0.316404	0.150099	0.13114	+	+	-	+	15	5	3	2	5	Q9D939	Sulfotransferase 1C2	Sult1c2	C (4)	-
C (4)	-1.02944	-1.23273	0.745062	-1.84307	-1.57461	-0.665379	-0.156081	1.43127	0.173692	-1.58383	0.73542	-0.130349	0.817182	0.787813	-0.0877067	0.336265	0.755602	1.09713	1.01161	0.412151	+	+	-	+	9	3	0	1	5	Q9D338	39S ribosomal protein L19. mitochondrial	Mrpl19	C (4)	-
C (4)	-1.87391	-1.42193	-0.982492	-1.10661	-1.31951	-1.03074	-0.223658	0.352638	0.133911	-0.537079	1.06802	0.886831	1.39631	0.624684	0.604493	-0.115784	1.13999	1.07349	0.601028	0.730317	+	-	-	-	20	5	5	5	5	Q9CR09	Ubiquitin-fold modifier-conjugating enzyme 1	Ufc1	C (4)	-
C (4)	-1.12391	-0.285409	-0.0530651	-0.854182	-1.03149	-1.2062	-0.433481	-0.606581	1.56968	-0.929761	1.62716	-0.505524	1.52106	1.4854	1.58739	-0.637991	-0.162842	0.304244	-0.220811	-0.0436907	+	+	-	-	5	4	1	0	0	Q3TZZ7	Extended synaptotagmin-2	Esyt2	C (4)	-
C (4)	-0.724952	-0.957116	-0.444742	-0.357007	-1.11338	-1.45822	-0.385552	1.26909	1.40213	-0.198787	1.6301	-0.479494	1.01688	1.31337	1.04284	-1.11993	-0.931253	-0.594845	0.931718	0.159152	+	+	-	-	7	4	2	0	1	P97386	DNA ligase 3	Lig3	C (4)	-
C (4)	-1.48566	-1.83633	-1.00878	-2.02409	-1.91966	0.569425	0.652744	0.572245	0.593327	0.569442	0.589792	0.531889	0.607831	0.566794	0.482909	0.464259	0.525167	0.6331	0.435466	0.480122	+	+	+	+	15	5	5	0	5	Q8CH25	SAFB-like transcription modulator	Sltm	C (4)	-
C (4)	0.297768	-2.52745	-1.17842	-1.65024	-2.10973	0.305501	0.566654	0.541263	0.636251	0.489398	0.8947	0.0360398	0.64652	0.467977	0.280557	0.455959	0.546526	0.390929	0.549415	0.360394	+	+	+	+	16	5	5	1	5	Q3UL36	Arginine and glutamate-rich protein 1	Arglu1	C (4)	-
C (4)	-1.35402	-2.64987	-0.909417	-0.931343	-1.36114	0.839507	0.204481	-0.00665979	-0.00331806	0.193503	0.367446	0.977257	0.439631	0.144266	0.235665	0.717514	0.535098	0.0889402	0.693879	1.77858	+	+	-	+	20	5	5	5	5	Q9CYR6	Phosphoacetylglucosamine mutase	Pgm3	C (4)	Amino sugar and nucleotide sugar metabolism
C (4)	-0.618887	-0.767985	-0.819809	-1.60289	-2.60534	2.53e-05	-0.438056	-0.209804	0.43442	0.199155	-0.411011	1.27252	0.328631	0.838772	0.869466	-0.137152	1.28348	0.258594	1.36738	0.758488	+	+	-	+	20	5	5	5	5	Q9Z0R9	Fatty acid desaturase 2	Fads2	C (4)	alpha-Linolenic acid metabolism;Biosynthesis of unsaturated fatty acids;PPAR signaling pathway
C (4)	-0.711762	-1.0452	-1.42746	-1.82126	-2.03864	1.01391	0.624672	0.556019	0.691587	0.524153	-0.345323	0.462984	0.520415	1.03186	1.17529	-1.03489	0.689359	-0.0748352	0.408907	0.800221	+	+	+	+	12	4	5	0	3	P35123;Q99K46	Ubiquitin carboxyl-terminal hydrolase 4	Usp4	C (4)	-
C (4)	-1.88142	-0.621196	-2.38763	-1.05678	-0.839988	0.398015	0.72694	0.300538	0.744907	1.88627	-0.939493	0.353357	0.489205	0.245825	0.0975684	0.600902	0.551635	0.449373	0.231094	0.65088	+	+	+	+	12	4	4	0	4	Q8K1N1	Calcium-independent phospholipase A2-gamma	Pnpla8	C (4)	-
C (4)	-2.58614	-1.97458	-1.36199	-1.02229	0.0747203	0.185896	0.886631	0.652875	0.449089	0.370374	-0.32187	0.220603	0.20034	0.451699	0.926282	0.19197	1.19606	0.0762847	1.03553	0.348519	+	+	+	+	13	4	5	0	4	Q6GQS1	Calcium-binding mitochondrial carrier protein SCaMC-3	Slc25a23	C (4)	-
C (4)	-0.742441	-1.06554	-1.3984	-1.74689	-0.0711126	1.21291	-0.0583997	0.00224295	-1.06414	0.352481	0.197457	-0.828266	0.97993	0.193123	-1.0671	1.04297	0.353489	0.960726	2.006	0.74096	+	-	-	+	9	2	3	0	4	Q8BI08	Protein MAL2	Mal2	C (4)	-
C (4)	-1.17541	-1.14056	-1.6823	-0.236887	-1.11788	2.37161	0.665851	0.095721	-0.362835	-0.619776	-0.740572	-1.17438	0.670246	0.51725	0.707606	0.863328	0.637859	0.169216	0.947209	0.604697	+	+	+	+	13	3	5	0	5	P27005	Protein S100-A8	S100a8	C (4)	-
C (4)	-1.24382	-1.12527	-0.874949	-2.13859	-0.632738	0.836126	0.219199	0.238409	0.658611	-0.931721	0.697086	0.40701	1.31693	0.108761	0.506602	0.734834	1.26361	-1.55171	0.752881	0.758734	+	+	+	+	13	5	4	0	4	Q64339	Ubiquitin-like protein ISG15	Isg15	C (4)	RIG-I-like receptor signaling pathway
C (4)	-1.99377	-2.15954	0.782377	-1.74776	-0.0566991	0.64176	0.636215	0.302483	0.344684	0.455828	1.08837	0.0613421	0.327858	0.472918	0.534772	0.615761	0.803514	-1.58177	0.154896	0.316761	+	+	-	-	15	5	5	1	4	O08915	AH receptor-interacting protein	Aip	C (4)	-
C (4)	-2.07499	-0.898358	-0.459304	-1.3782	-0.698003	0.749807	0.714367	-1.00185	0.557696	-1.5041	1.18199	-0.272246	-0.467382	0.677568	0.95062	0.660476	0.948017	0.329608	1.28829	0.696001	+	+	-	+	11	3	3	0	5	Q9CY62	E3 ubiquitin-protein ligase RNF181	Rnf181	C (4)	-
C (4)	-1.28931	-0.688551	-1.62525	-1.40424	-1.63553	-0.363437	0.226465	-0.0375505	0.0468252	0.339077	-0.623358	0.0363616	1.48129	1.15197	0.665373	1.9072	0.158891	0.978006	0.148231	0.527542	+	-	-	+	20	5	5	5	5	Q2TPA8	Hydroxysteroid dehydrogenase-like protein 2	Hsdl2	C (4)	-
C (4)	-1.03604	-0.940349	-1.05423	-1.22296	-1.34405	-0.54228	-0.48492	-0.386589	0.16386	-0.594531	-0.601164	-0.0809086	1.49002	1.21319	0.884679	2.24683	0.0851207	0.757932	0.883353	0.563036	+	+	-	+	20	5	5	5	5	P51660	Peroxisomal multifunctional enzyme type 2;(3R)-hydroxyacyl-CoA dehydrogenase;Enoyl-CoA hydratase 2	Hsd17b4	C (4)	Peroxisome;Primary bile acid biosynthesis
C (4)	-1.17283	-0.874961	-0.802983	-2.10285	-1.18612	-0.295655	-0.197916	-0.465813	0.0814479	-0.307606	-0.0494623	-0.291924	1.93957	0.622417	0.873698	1.80227	0.561928	0.365175	0.510613	0.991003	+	+	+	+	20	5	5	5	5	P06728	Apolipoprotein A-IV	Apoa4	C (4)	Fat digestion and absorption;Vitamin digestion and absorption
C (4)	-1.11951	-0.970115	-2.09931	-1.7359	-0.696633	0.480855	-0.408936	0.126066	0.377038	-0.738712	0.15776	-0.224629	1.08488	0.554973	1.40223	1.51606	0.761508	1.14827	0.20696	0.177138	+	+	-	+	20	5	5	5	5	O88456;Q9D7J7	Calpain small subunit 1	Capns1	C (4)	-
C (4)	-1.21779	-1.55986	-1.59414	-1.09632	-1.08696	0.153009	-0.904133	-0.325147	0.92057	-0.214859	-0.753806	1.33702	1.13702	0.839903	0.765402	0.838225	-0.012176	0.895007	0.70517	1.17385	+	-	-	+	20	5	5	5	5	Q8BWP5	Alpha-tocopherol transfer protein	Ttpa	C (4)	-
C (4)	-0.872685	-2.04762	-1.82499	-1.76703	-0.682734	0.255628	-0.126803	0.446655	0.638981	0.00455746	-0.168841	0.796083	1.33872	0.974401	0.776798	0.63278	-0.434978	1.21896	0.42163	0.420468	+	+	-	-	20	5	5	5	5	Q3UEG6	Alanine--glyoxylate aminotransferase 2. mitochondrial	Agxt2	C (4)	Alanine. aspartate and glutamate metabolism;Glycine. serine and threonine metabolism
C (4)	-0.785696	-1.63666	-0.67225	-1.01064	-1.32501	-0.325848	0.0727055	-0.0607326	0.473548	-0.367005	-0.957474	-0.663193	1.25162	0.510317	0.567282	1.62922	1.77593	0.858187	1.2627	-0.59701	+	-	-	+	20	5	5	5	5	P32020	Non-specific lipid-transfer protein	Scp2	C (4)	Peroxisome;PPAR signaling pathway;Primary bile acid biosynthesis
C (4)	-0.465235	-0.469157	-0.364225	-2.09459	-1.97984	-0.324268	-0.574593	-0.370809	-0.201826	-0.0466415	0.574543	-0.886382	0.648613	1.64009	0.505672	1.69119	0.57063	0.581455	0.410591	1.15478	+	-	-	-	20	5	5	5	5	Q9CXW2	28S ribosomal protein S22. mitochondrial	Mrps22	C (4)	-
C (4)	-0.342033	-0.0943345	-0.288784	-1.71851	-3.02713	-0.233534	0.583388	0.459259	0.223299	-0.320328	0.139496	-0.644776	-0.292014	0.978205	0.988434	1.37838	0.189832	0.63405	0.409595	0.977509	+	-	-	+	18	5	5	3	5	Q8BU88	39S ribosomal protein L22. mitochondrial	Mrpl22	C (4)	-
C (4)	-0.791982	-0.177032	-1.41775	-2.38977	-1.88735	0.203723	0.0976896	0.283904	0.188934	0.20283	-0.598601	0.586608	-0.0585476	1.35703	0.651278	1.39851	0.0598611	0.458923	0.792155	1.03958	+	-	-	-	20	5	5	5	5	Q8K010	5-oxoprolinase	Oplah	C (4)	Glutathione metabolism
C (4)	-1.03947	-0.237313	-0.195547	-2.69181	-2.00748	0.727395	0.337185	0.878213	-0.335074	-0.475488	-0.124514	0.238851	0.177626	0.680687	0.662555	1.13531	-0.270854	0.527522	1.25634	0.755861	+	-	-	+	20	5	5	5	5	Q3UPH1	Protein PRRC1	Prrc1	C (4)	-
C (4)	-1.20319	-0.40121	-1.37394	-1.24143	-1.30903	-0.434578	-0.980491	-0.495069	-0.482598	-0.246633	-0.399475	0.665845	1.14671	1.28484	1.10728	2.08201	0.286501	0.670459	0.556361	0.767626	+	+	-	+	20	5	5	5	5	Q64521	Glycerol-3-phosphate dehydrogenase. mitochondrial	Gpd2	C (4)	Glycerophospholipid metabolism
C (4)	-1.24182	-0.190886	-1.84297	-1.84819	-1.30128	-0.500718	-0.539227	-0.297473	-0.103262	-0.0552521	-0.13184	0.792176	0.931195	0.66567	0.615976	1.81655	0.702795	0.918383	0.849725	0.760437	+	-	-	+	20	5	5	5	5	Q05920	Pyruvate carboxylase. mitochondrial	Pc	C (4)	-
C (4)	-1.66499	-0.994769	-1.61726	-0.871607	-0.817775	-0.709574	-0.641516	-0.62242	-0.00734541	-0.176508	-0.543406	0.889426	1.0257	1.17164	0.803172	1.63347	0.1546	1.0885	1.05314	0.847538	+	+	-	+	20	5	5	5	5	Q8CC88	von Willebrand factor A domain-containing protein 8	Vwa8	C (4)	-
C (4)	-1.11048	-0.0300238	-2.00673	-0.788927	-0.823268	-0.628757	-1.22706	-1.20408	0.174898	0.357733	-0.459423	0.803814	0.0796845	0.623129	0.614345	1.88805	0.572053	1.13375	0.842853	1.18844	+	-	-	-	20	5	5	5	5	Q3UJU9	Regulator of microtubule dynamics protein 3	Rmdn3	C (4)	-
C (4)	-1.7925	-0.383331	-1.33994	-0.559263	-1.1369	-0.97838	-0.460437	-0.106415	-0.384717	-0.43856	-0.861862	0.329007	0.993982	0.933687	0.700743	1.35347	0.460603	1.50011	0.427241	1.74345	+	-	-	+	20	5	5	5	5	O35678	Monoglyceride lipase	Mgll	C (4)	Glycerolipid metabolism
C (4)	-1.56901	-0.13472	-1.52411	-1.54404	-1.20983	-1.04844	-1.12904	0.362127	0.625398	0.340433	0.806845	-0.525438	0.566807	0.0622719	0.797122	1.24205	0.720432	1.21755	0.880318	1.06327	+	+	-	+	20	5	5	5	5	P50462	Cysteine and glycine-rich protein 3	Csrp3	C (4)	-
C (4)	-1.06731	-0.536808	-0.45957	-2.78498	-0.818939	-0.603336	-0.610761	-0.200575	0.449884	-0.163502	-0.551729	0.455332	-0.0971108	1.36322	0.715308	0.672008	0.878345	0.98102	1.29129	1.0882	+	+	-	+	19	5	5	4	5	Q9CYV5	Transmembrane protein 135	Tmem135	C (4)	-
C (4)	-2.00514	-0.785951	-0.825023	-1.32764	-1.46456	-0.0555837	-1.05191	-0.569378	0.364269	-0.350292	0.734844	0.734512	0.0904531	1.34261	1.37642	1.23588	0.620396	0.510166	0.478149	0.947777	+	+	-	+	20	5	5	5	5	E9Q7G0	-	Numa1	C (4)	-
C (4)	-2.07936	-0.497567	-0.0457113	-2.31088	0.544953	-0.361309	-0.865678	-0.533384	-0.779515	-0.730668	0.459083	0.676801	0.688168	0.683173	0.630914	1.21851	0.586501	1.19052	0.580039	0.945408	+	+	-	+	12	5	0	2	5	Q9D1N9	39S ribosomal protein L21. mitochondrial	Mrpl21	C (4)	-
C (4)	-1.59556	-0.91475	-1.48802	-0.777699	-0.837708	-1.1481	-0.209545	-0.303982	-0.105814	-0.52126	0.303218	0.363386	0.652782	1.00581	1.0738	2.49813	0.843507	0.0943763	0.616447	0.450977	+	+	-	+	20	5	5	5	5	Q7TMM9	Tubulin beta-2A chain	Tubb2a	C (4)	Gap junction;Pathogenic Escherichia coli infection;Phagosome
C (4)	-0.401888	-0.292106	-1.08623	-0.921542	-0.875367	-2.10931	-0.461254	-0.500702	-0.290577	-0.848701	0.0555056	0.372048	0.848299	0.250463	1.28223	2.31915	1.17395	0.713993	0.61842	0.153606	+	-	-	-	20	5	5	5	5	P16858	Glyceraldehyde-3-phosphate dehydrogenase	Gapdh	C (4)	Alzheimer's disease;Glycolysis / Gluconeogenesis
C (4)	-0.436868	-1.14059	-0.250915	-0.340423	-1.97808	-1.34874	-0.803117	-0.815506	-0.0825827	0.124882	-0.339023	0.0337135	0.160538	0.661274	0.88813	2.48508	0.546543	1.1413	0.704708	0.789679	+	-	-	+	20	5	5	5	5	P04117;P24526;O08716	Fatty acid-binding protein. adipocyte	Fabp4	C (4)	PPAR signaling pathway
C (4)	-1.21242	-0.293652	-0.370932	-0.925203	-2.07954	-1.24717	0.540834	-0.602037	-0.820078	-0.979141	0.238934	0.971235	0.463169	1.51974	1.28747	1.37216	0.340512	0.720555	0.484726	0.59083	+	-	-	-	20	5	5	5	5	Q8K0D5	Elongation factor G. mitochondrial	Gfm1	C (4)	-
C (4)	-0.701242	-0.35042	-0.290901	-1.28403	-1.73474	-1.23345	-1.18009	-0.137972	-0.0981329	-0.63468	1.15563	-0.866609	0.860555	1.42079	1.09832	1.09347	1.28014	0.716317	0.945663	-0.0586095	+	-	-	-	20	5	5	5	5	Q9CR88	28S ribosomal protein S14. mitochondrial	Mrps14	C (4)	-
C (4)	-1.09178	-1.49001	-0.953192	-0.194574	-1.14049	-0.979713	-0.89693	-0.382002	-0.978642	-0.746208	1.05774	-0.474501	0.999227	1.02733	1.15127	0.975323	1.06215	0.9855	1.05267	1.01683	+	+	-	+	9	4	0	0	5	O54879	High mobility group protein B3	Hmgb3	C (4)	-
C (4)	-1.1516	-0.54662	-1.70202	-1.40421	-1.07232	-1.38521	-0.59417	0.399823	0.715533	-0.34867	-0.411395	0.825495	0.808747	1.55945	0.816687	1.08636	-0.27169	1.04341	0.736973	0.895423	+	+	-	+	20	5	5	5	5	Q9WV68	Peroxisomal 2.4-dienoyl-CoA reductase	Decr2	C (4)	Peroxisome
C (4)	-0.612735	-0.191215	-2.13639	-1.72187	-0.180106	-1.42886	-0.624874	0.223272	0.343896	-0.717248	-0.364917	0.623034	1.22577	1.51346	0.970677	1.13541	-0.0549674	0.600575	0.583619	0.813471	+	+	-	+	20	5	5	5	5	P53808	Phosphatidylcholine transfer protein	Pctp	C (4)	-
C (4)	-0.929882	-0.0314127	-2.201	-1.85436	-1.05483	-0.968709	-0.692892	-0.142841	0.706846	-0.218704	0.233144	0.228194	1.0628	0.908129	1.08039	1.18355	0.317119	1.06966	0.53503	0.769774	+	+	-	+	20	5	5	5	5	P43883	Perilipin-2	Plin2	C (4)	-
C (4)	-0.290941	-0.965372	-2.19573	-0.96979	-0.85995	-1.71524	-0.00131391	-0.186465	0.259456	-0.953841	0.710895	0.452581	0.534085	1.04211	0.924324	0.361836	0.477471	1.61518	0.687176	1.07354	+	+	-	+	20	5	5	5	5	Q91VF2	Histamine N-methyltransferase	Hnmt	C (4)	Histidine metabolism
C (4)	-0.42956	-1.68998	-1.20827	-0.98091	-0.729914	-1.30643	-1.48091	0.03915	0.531566	-0.601968	0.569388	0.688591	1.31471	1.37405	0.706029	1.19547	0.37689	-0.297065	1.07574	0.853409	+	+	-	+	20	5	5	5	5	Q8R059	UDP-glucose 4-epimerase	Gale	C (4)	Amino sugar and nucleotide sugar metabolism;Galactose metabolism
C (4)	-1.15938	-0.547301	-1.34666	-0.84765	-0.871656	-1.62661	-0.263508	-0.177035	0.177199	-1.15835	0.617176	0.409861	1.27963	1.52225	1.3881	1.13031	0.428053	-0.227299	1.40835	-0.135486	+	+	-	+	20	5	5	5	5	P56389	Cytidine deaminase	Cda	C (4)	Drug metabolism - other enzymes;Pyrimidine metabolism
C (4)	-0.114212	-0.256796	-1.92333	-1.27691	-0.571322	-2.03514	-0.477141	-0.425128	-0.264828	0.147594	0.383371	0.1938	1.32327	0.956049	1.35027	1.83263	0.662289	0.116141	0.00620432	0.373201	+	-	-	-	20	5	5	5	5	Q91Y97	Fructose-bisphosphate aldolase B	Aldob	C (4)	Carbon fixation in photosynthetic organisms;Fructose and mannose metabolism;Glycolysis / Gluconeogenesis;Pentose phosphate pathway
C (4)	0.283784	0.277296	-2.10331	-1.33684	-0.348257	-2.43795	-0.690257	-0.306299	0.190703	0.00905359	-0.250085	0.176228	0.871783	0.898071	1.05407	0.831504	1.05883	0.183106	0.829334	0.809245	+	-	-	-	20	5	5	5	5	P53657	Pyruvate kinase PKLR	Pklr	C (4)	-
C (4)	-1.28293	-0.24525	-2.36907	-0.951293	-0.47362	-1.49768	-0.374985	-0.346342	-0.0911811	0.483041	0.280874	0.739918	0.329442	0.772751	1.59522	0.991932	1.44751	-0.197927	0.823087	0.3665	+	-	-	-	20	5	5	5	5	P97328	Ketohexokinase	Khk	C (4)	Fructose and mannose metabolism
C (4)	-0.607256	-0.132231	-2.08787	-0.464209	-0.228006	-2.68752	-0.724181	-0.610413	0.365939	0.48519	0.0975429	1.04973	0.56148	0.719952	0.423873	0.476011	0.439688	1.21047	0.748806	0.962999	+	-	-	+	20	5	5	5	5	Q5FW57	Glycine N-acyltransferase-like protein	Gm4952	C (4)	-
C (4)	0.183279	0.109935	-1.75906	-2.16052	-1.12207	-1.47946	-0.454018	0.468657	0.504976	-0.105739	0.256613	0.307472	1.31054	1.69633	1.02307	1.03032	-0.28391	0.126791	0.0470455	0.299745	+	-	-	-	20	5	5	5	5	Q922E4	Ethanolamine-phosphate cytidylyltransferase	Pcyt2	C (4)	Glycerophospholipid metabolism;Phosphonate and phosphinate metabolism
C (4)	-0.690823	0.408293	-2.37277	-1.42819	-0.968358	-1.67612	-0.676087	0.466887	0.388152	0.82799	0.106249	0.803493	0.562044	1.60195	0.87238	0.777007	-0.173006	0.486174	0.234292	0.450444	+	-	-	-	20	5	5	5	5	Q64471	Glutathione S-transferase theta-1	Gstt1	C (4)	Drug metabolism - cytochrome P450;Glutathione metabolism;Metabolism of xenobiotics by cytochrome P450
C (4)	-0.255899	-0.283172	-1.83648	-2.274	-1.68659	-1.26219	-0.011127	1.25733	0.229491	0.563296	0.431161	0.204378	0.566258	0.563386	1.08765	0.90455	0.414256	0.839928	0.155712	0.39205	+	-	-	-	20	5	5	5	5	Q8BYC6;Q5F2E8	Serine/threonine-protein kinase TAO3	Taok3	C (4)	MAPK signaling pathway
C (4)	-0.800213	-0.0176179	-2.48137	-1.61441	-0.96977	-1.16574	0.158761	0.0234602	0.535075	0.716666	-0.0326292	1.08291	1.12411	0.915323	1.01908	1.18011	-0.29642	0.808189	-0.148052	-0.0374736	+	+	-	-	20	5	5	5	5	Q80XN0	D-beta-hydroxybutyrate dehydrogenase. mitochondrial	Bdh1	C (4)	Butanoate metabolism;Synthesis and degradation of ketone bodies
C (4)	-0.636445	-0.136714	-2.52978	-1.86263	-0.662006	-1.32471	-0.193591	-0.180578	0.582937	0.752181	-0.0431642	0.898528	0.787943	1.01398	0.909174	1.29966	0.104183	0.551413	0.222472	0.447157	+	+	-	+	20	5	5	5	5	P54869	Hydroxymethylglutaryl-CoA synthase. mitochondrial	Hmgcs2	C (4)	Butanoate metabolism;Synthesis and degradation of ketone bodies;Terpenoid backbone biosynthesis;Valine. leucine and isoleucine degradation
C (4)	-0.618433	0.338256	-2.22471	-2.27685	-1.10562	-0.928652	0.103092	-0.199166	0.915649	0.604673	0.501216	0.28889	1.0932	1.1339	0.895539	1.0426	-0.0293318	0.493806	-0.215309	0.187251	+	-	-	-	20	5	5	5	5	Q91X83	S-adenosylmethionine synthase isoform type-1	Mat1a	C (4)	Cysteine and methionine metabolism
C (4)	-0.939178	-0.80521	-2.50408	-1.80994	-0.91001	-0.694912	0.231624	0.350724	0.910422	0.614739	-0.0037686	0.66432	0.677328	1.19258	0.821343	0.695692	-0.451688	0.905127	0.237405	0.817481	+	+	-	+	20	5	5	5	5	Q64516;Q9WU65	Glycerol kinase	Gk	C (4)	Glycerolipid metabolism;Plant-pathogen interaction;PPAR signaling pathway
C (4)	-0.383158	0.0895957	-2.62725	-1.18978	-0.967416	-1.88361	-0.282335	0.137846	0.39049	0.736093	0.119161	0.730947	0.405111	0.625594	0.70166	0.918516	0.140908	1.18027	-0.0245099	1.18186	+	+	-	+	20	5	5	5	5	Q99N42	Thymidine phosphorylase	Tymp	C (4)	Bladder cancer;Drug metabolism - other enzymes;Pyrimidine metabolism
C (4)	-0.701663	-0.369581	-2.41173	-1.83899	-1.02665	-1.57034	0.0326034	0.177138	0.381944	0.456596	0.674306	0.811018	0.615839	0.58662	0.396376	1.03989	0.73306	1.04871	0.271445	0.693402	+	+	-	+	20	5	5	5	5	P55050	Fatty acid-binding protein. intestinal	Fabp2	C (4)	Fat digestion and absorption;PPAR signaling pathway
C (4)	-0.310341	-0.0793732	-2.46303	-1.6996	-0.818305	-1.48664	-0.436181	-0.539684	1.00735	0.967541	0.495683	1.37937	0.720749	0.673317	0.748229	0.152658	0.0644641	0.56963	0.382954	0.671203	+	-	-	-	20	5	5	5	5	Q91X44	Glucokinase regulatory protein	Gckr	C (4)	-
C (4)	-0.576417	-0.235805	-1.57021	-1.19715	-0.955662	-1.27422	-0.830694	-0.880937	0.268014	-0.364439	-0.870634	0.98403	1.23018	1.4138	0.500524	1.5025	-0.00263647	1.086	0.828968	0.944785	+	-	-	+	20	5	5	5	5	Q9R0H0	Peroxisomal acyl-coenzyme A oxidase 1	Acox1	C (4)	alpha-Linolenic acid metabolism;Biosynthesis of unsaturated fatty acids;Fatty acid metabolism;Peroxisome;PPAR signaling pathway
C (4)	-0.715636	-0.169456	-1.90675	-1.41166	-0.558643	-1.05672	-0.750619	-1.01401	0.230422	-0.178152	-0.859042	0.924025	1.34361	0.798837	0.78219	0.933536	0.427975	1.4745	0.408363	1.29724	+	-	-	+	20	5	5	5	5	O08756	3-hydroxyacyl-CoA dehydrogenase type-2	Hsd17b10	C (4)	-
C (4)	-0.868383	-0.0419108	-1.59924	-1.38882	-0.111255	-0.964925	-0.858551	-0.955405	0.0881298	-0.499349	-1.35013	0.615058	0.848419	1.01183	0.855393	1.56927	0.383181	1.09667	0.905787	1.26421	+	-	-	+	20	5	5	5	5	Q08857	Platelet glycoprotein 4	Cd36	C (4)	Adipocytokine signaling pathway;ECM-receptor interaction;Fat digestion and absorption;Hematopoietic cell lineage;Malaria;Phagosome;PPAR signaling pathway
C (4)	-1.24843	0.677639	-0.966838	-1.63057	-0.281169	-1.03729	-1.29614	-1.34339	0.607835	0.0813081	-0.913254	1.14897	1.01654	1.40977	0.659702	1.1814	0.2856	1.05031	0.257022	0.340977	+	+	-	+	12	4	2	1	5	O35728	Cytochrome P450 4A14	Cyp4a14	C (4)	Arachidonic acid metabolism;Fatty acid metabolism;PPAR signaling pathway;Retinol metabolism;Vascular smooth muscle contraction
C (4)	-1.17648	-0.445835	-0.822632	-1.44846	-0.994439	-1.09367	-0.637748	-1.13957	0.585786	0.108474	-0.405373	0.784418	1.03871	0.931595	1.04609	1.66325	-0.915093	0.682245	1.14316	1.09557	+	+	-	+	10	4	2	0	4	Q9Z0K8	Pantetheinase	Vnn1	C (4)	Pantothenate and CoA biosynthesis
C (4)	-0.0233913	0.378242	-2.07058	-1.51206	-1.0322	-1.72849	-0.259349	-0.189339	0.543033	-0.140188	-0.556299	-0.149608	0.94436	0.939097	0.763957	1.8158	0.182032	1.14131	0.344258	0.609432	+	-	-	+	20	5	5	5	5	Q8VCH0	3-ketoacyl-CoA thiolase B. peroxisomal	Acaa1b	C (4)	Benzoate degradation;Biosynthesis of unsaturated fatty acids;Fatty acid metabolism;Peroxisome;PPAR signaling pathway;Valine. leucine and isoleucine degradation
C (4)	-0.393516	0.248689	-1.82084	-1.40435	-0.978659	-1.12058	-1.03124	-0.685811	0.276926	-0.107699	-0.449148	-0.241876	0.716555	1.13749	0.601525	2.08531	0.458497	0.944869	0.547601	1.21626	+	-	-	+	20	5	5	5	5	P13707	Glycerol-3-phosphate dehydrogenase [NAD(+)]. cytoplasmic	Gpd1	C (4)	Glycerophospholipid metabolism
C (4)	-0.103896	0.103968	-2.66224	-1.23983	-0.49096	-0.924546	-0.492124	-1.09157	0.192751	0.182578	-0.436213	0.636484	0.935261	0.884599	0.948123	1.83714	0.143098	0.968785	0.507752	0.10084	+	+	-	+	19	5	5	4	5	Q9QYR9	Acyl-coenzyme A thioesterase 2. mitochondrial	Acot2	C (4)	Biosynthesis of unsaturated fatty acids
C (4)	-0.086101	0.301134	-1.37533	-0.864838	-0.631686	-2.23218	-0.750489	-0.893736	-0.0275041	-0.554562	-0.611272	0.480777	0.922485	1.08236	0.552876	1.93785	0.237533	1.27978	0.432137	0.800773	+	-	-	+	20	5	5	5	5	Q9DBM2	Peroxisomal bifunctional enzyme;Enoyl-CoA hydratase/3.2-trans-enoyl-CoA isomerase;3-hydroxyacyl-CoA dehydrogenase	Ehhadh	C (4)	Aminobenzoate degradation;Benzoate degradation;beta-Alanine metabolism;Butanoate metabolism;Caprolactam degradation;Fatty acid metabolism;Lysine degradation;Peroxisome;PPAR signaling pathway;Propanoate metabolism;Tryptophan metabolism;Valine. leucine and isoleucine degradation
C (4)	-0.596781	0.12346	-2.28628	-0.793152	-0.419298	-1.85929	-0.540056	-0.602328	-0.0416173	-0.0282127	-0.785468	0.734769	0.721324	0.844625	0.860969	1.53125	0.268373	1.21964	0.613617	1.03445	+	-	-	+	20	5	5	5	5	P47740	Fatty aldehyde dehydrogenase	Aldh3a2	C (4)	Arginine and proline metabolism;Ascorbate and aldarate metabolism;beta-Alanine metabolism;Chloroalkane and chloroalkene degradation;Fatty acid metabolism;Glycerolipid metabolism;Glycolysis / Gluconeogenesis;Histidine metabolism;Limonene and pinene degradation;Lysine degradation;Pentose and glucuronate interconversions;Propanoate metabolism;Pyruvate metabolism;Tryptophan metabolism;Valine. leucine…
C (4)	-0.551535	-0.32832	-1.46182	-0.607348	-0.572596	-1.72691	-1.05093	-1.01489	-0.172393	-0.151135	-0.872056	0.32227	0.652522	0.702028	0.565786	1.82988	0.901309	1.49813	1.01388	1.02414	+	-	-	+	20	5	5	5	5	Q91V76	Ester hydrolase C11orf54 homolog	-	C (4)	-
C (4)	-0.125185	-0.341398	-1.70106	-0.711128	-1.51257	-1.46552	-1.132	-0.78934	0.471133	0.0203282	-0.697101	0.449891	0.783832	1.30207	1.06304	1.32416	0.43111	1.12509	0.282884	1.22176	+	-	-	-	20	5	5	5	5	Q8R1G2	Carboxymethylenebutenolidase homolog	Cmbl	C (4)	Chlorocyclohexane and chlorobenzene degradation;Fluorobenzoate degradation;Toluene degradation
C (4)	-0.243363	0.311111	-1.11883	-2.11839	-1.63522	-1.26461	-0.710755	-0.607103	0.656444	0.90551	0.159025	0.284585	0.259773	0.980926	0.378427	2.12397	0.161502	0.16319	0.674888	0.638926	+	+	-	+	20	5	5	5	5	Q80X19	Collagen alpha-1(XIV) chain	Col14a1	C (4)	Protein digestion and absorption
C (4)	-0.43447	-0.250331	-0.676798	-1.50326	-0.951329	-1.17043	-1.1426	-0.682564	0.137247	-0.00129631	0.0449889	0.414911	0.581498	0.800788	1.00358	3.06614	-0.068139	0.0134768	0.230905	0.587689	+	+	-	-	20	5	5	5	5	P07356;REV__Q8BND4	Annexin A2	Anxa2	C (4)	-
C (4)	0.761511	0.277306	-0.994103	-2.23925	-1.0985	-0.615062	-1.08648	-0.686099	-0.208232	-0.848323	-0.172013	0.213974	0.129591	2.0011	0.807342	1.51495	0.45926	0.557199	0.725518	0.500314	+	-	-	-	20	5	5	5	5	Q9QXY9	Peroxisomal biogenesis factor 3	Pex3	C (4)	Peroxisome
C (4)	-0.981632	-0.438512	-2.08512	-1.91415	-1.13602	-0.863509	0.678898	0.0114213	-0.0913146	0.233361	0.353628	0.803291	0.67407	0.925792	1.10208	1.88285	0.0568435	0.646214	0.0654919	0.0763204	+	-	-	-	20	5	5	5	5	Q99JY0	Trifunctional enzyme subunit beta. mitochondrial;3-ketoacyl-CoA thiolase	Hadhb	C (4)	Benzoate degradation;Fatty acid elongation in mitochondria;Fatty acid metabolism;Valine. leucine and isoleucine degradation
C (4)	-0.793218	-0.953986	-2.31153	-0.939209	-0.405531	-0.808403	0.293905	-0.278395	-0.549825	-0.0792501	-0.401437	1.12596	0.825186	1.30494	1.05338	2.03899	-0.0193436	0.883103	0.213269	-0.198606	+	-	-	-	20	5	5	5	5	Q61425	Hydroxyacyl-coenzyme A dehydrogenase. mitochondrial	Hadh	C (4)	Butanoate metabolism;Caprolactam degradation;Fatty acid elongation in mitochondria;Fatty acid metabolism;Geraniol degradation;Lysine degradation;Tryptophan metabolism;Valine. leucine and isoleucine degradation
C (4)	-1.2563	-0.883424	-2.42026	-1.10394	-0.540325	-1.11881	0.309723	0.331944	-0.151843	-0.0158986	-0.219267	0.743285	1.43503	1.18133	1.04689	1.24133	-0.211735	0.77871	0.221785	0.631767	+	+	-	-	20	5	5	5	5	Q9WUR2;Q78JN3	Enoyl-CoA delta isomerase 2. mitochondrial	Eci2	C (4)	Fatty acid metabolism;Peroxisome
C (4)	-1.53872	-0.268973	-2.42743	-0.936279	-0.837111	-0.758004	-0.0300268	-0.562763	0.0712209	0.563171	0.206284	0.753414	1.25101	1.22771	0.55347	1.67681	-0.328804	0.862704	0.0531214	0.469188	+	+	-	+	20	5	5	5	5	O35459	Delta(3.5)-Delta(2.4)-dienoyl-CoA isomerase. mitochondrial	Ech1	C (4)	Peroxisome
C (4)	-1.27537	-1.03643	-2.19689	-0.943694	-0.863394	-1.20841	-0.104663	-0.136813	-0.140639	0.126927	0.463353	0.657422	1.37567	1.04194	0.676268	1.44374	0.719593	1.16984	0.455759	-0.224218	+	-	-	-	20	5	5	5	5	Q9CQ62	2.4-dienoyl-CoA reductase. mitochondrial	Decr1	C (4)	-
C (4)	-0.915275	-0.782474	-0.910218	-1.63623	-0.374402	-1.50167	0.375704	-0.121722	0.0623306	-0.13217	0.919586	0.374405	1.49845	1.5496	1.24663	1.71862	-0.628846	-0.874898	-0.218214	0.350794	+	+	-	-	20	5	5	5	5	P56380	Bis(5-nucleosyl)-tetraphosphatase [asymmetrical]	Nudt2	C (4)	Purine metabolism;Pyrimidine metabolism
C (4)	-1.08924	0.122408	-1.04007	-1.71093	1.29191	-1.16567	-0.585179	-0.715963	0.0840672	-1.32831	1.3079	-0.412074	0.755009	1.07182	0.203176	1.98705	0.551993	0.419979	0.255333	-0.00322223	+	-	-	-	8	3	0	0	5	P97819	85/88 kDa calcium-independent phospholipase A2	Pla2g6	C (4)	alpha-Linolenic acid metabolism;Arachidonic acid metabolism;Ether lipid metabolism;Fat digestion and absorption;Fc epsilon RI signaling pathway;Glycerophospholipid metabolism;GnRH signaling pathway;Linoleic acid metabolism;Long-term depression;MAPK signaling pathway;Pancreatic secretion;Toxoplasmosis;Vascular smooth muscle contraction;VEGF signaling pathway
C (4)	-0.618642	0.197045	-1.59929	-3.00472	0.504112	-1.11024	-0.0333262	-0.107959	0.131804	0.134051	-0.234941	0.335983	0.76342	1.01961	0.751393	1.51706	-0.119488	0.694402	0.374413	0.405331	+	+	-	+	19	5	5	4	5	P47934	Carnitine O-acetyltransferase	Crat	C (4)	Peroxisome
C (4)	-1.12286	-1.22447	-0.162435	-1.68183	-0.663625	-0.751308	-0.754791	-1.34695	-0.18282	-0.70511	0.236663	0.0692115	1.42352	1.27348	0.82259	1.57099	0.652514	0.747887	0.836603	0.962729	+	+	-	+	10	5	0	0	5	P97412	Lysosomal-trafficking regulator	Lyst	C (4)	-
C (4)	-0.696876	-1.28757	-0.86829	-0.752455	-1.03147	-0.798296	-1.4243	-1.45104	0.382474	-0.860396	0.154823	0.675933	1.0475	1.04005	0.770073	1.12413	0.817047	1.26715	0.60234	1.28917	+	+	-	+	11	5	1	0	5	O88833	Cytochrome P450 4A10	Cyp4a10	C (4)	Arachidonic acid metabolism;Fatty acid metabolism;PPAR signaling pathway;Retinol metabolism;Vascular smooth muscle contraction
C (4)	-0.792388	-0.484756	-0.722725	-0.371924	-0.774513	-1.06747	-1.82317	-0.824147	-0.332364	-0.666326	-0.849276	0.708778	1.54617	0.7427	0.982871	1.79248	0.153455	1.29928	0.634918	0.848412	+	-	-	+	20	5	5	5	5	Q99J47	Dehydrogenase/reductase SDR family member 7B	Dhrs7b	C (4)	-
C (4)	-0.437709	-0.896847	-0.966792	-0.671043	-0.977334	-1.11929	-1.5533	-1.07077	0.667767	-0.439156	-0.697766	0.419915	1.62685	0.810035	0.858996	1.27885	0.0433817	0.400664	1.39691	1.32663	+	-	-	+	20	5	5	5	5	P70266	6-phosphofructo-2-kinase/fructose-2.6-bisphosphatase 1;6-phosphofructo-2-kinase;Fructose-2.6-bisphosphatase	Pfkfb1	C (4)	Fructose and mannose metabolism
C (4)	0.336399	-0.429793	-0.562791	-1.31472	-0.0183761	0.0368913	-1.75426	-2.48451	-0.623554	0.417617	-0.360099	0.79145	0.599924	1.70759	0.521914	0.920234	0.0881926	0.941007	0.377706	0.809177	+	-	-	+	7	3	0	0	4	O88712	C-terminal-binding protein 1	Ctbp1	C (4)	Chronic myeloid leukemia;Notch signaling pathway;Pathways in cancer;Wnt signaling pathway
C (4)	0.204603	-0.49516	-1.00268	-0.625628	-0.664753	-1.19317	-1.0841	-0.847343	-0.356403	-0.89938	-0.524593	-0.0477098	1.17881	0.896172	0.977144	2.90524	0.594612	0.186449	0.241741	0.556146	+	-	-	-	20	5	5	5	5	P48036	Annexin A5	Anxa5	C (4)	-
C (4)	-0.00416138	0.110066	-1.12753	-1.04852	-0.108402	-0.95776	-0.926714	-0.894438	-0.390839	-0.880177	-1.20637	-0.147336	1.13724	0.996975	1.33931	2.46538	-0.291173	0.798212	0.346572	0.789662	+	-	-	-	20	5	5	5	5	P16045	Galectin-1	Lgals1	C (4)	-
C (4)	-0.192625	-0.75422	-1.04971	-0.48955	-0.552895	-0.758728	-0.838239	-1.62286	0.195263	-0.803071	-1.36333	0.368017	0.967389	0.868281	0.711681	2.14493	0.516662	0.251454	0.929792	1.47175	+	-	-	+	20	5	5	5	5	P00493	Hypoxanthine-guanine phosphoribosyltransferase	Hprt1	C (4)	Drug metabolism - other enzymes;Purine metabolism
C (4)	-0.0922963	-1.28149	-0.352593	-1.18189	-0.544662	-0.115544	0.268727	-1.00426	-0.936693	-0.285794	-1.34553	-0.198449	0.981558	0.930955	0.766893	2.62157	-0.499337	0.945291	0.262548	1.06099	+	-	-	+	7	3	0	0	4	O88492	Perilipin-4	Plin4	C (4)	-
C (3)	-0.394852	-0.337902	-0.265672	-2.31927	-0.467111	0.212056	1.08112	1.77477	1.33937	0.643099	0.953857	-0.549169	-0.129296	0.929082	0.838731	-1.54367	-0.344841	-0.817655	0.113551	-0.716191	+	-	-	-	20	5	5	5	5	Q920L1	Fatty acid desaturase 1	Fads1	C (3)	Biosynthesis of unsaturated fatty acids
C (3)	0.736212	0.313666	0.476191	-2.61573	-0.627502	0.540388	0.347294	0.46256	1.1246	0.847468	0.982603	0.168832	0.69098	0.580522	0.406784	-1.34121	0.128439	-0.752767	-0.57028	-1.89904	+	-	-	-	13	5	5	3	0	P62311	U6 snRNA-associated Sm-like protein LSm3	Lsm3	C (3)	RNA degradation;Spliceosome
C (3)	-1.2965	-0.101174	-0.515834	-2.22384	-0.397752	1.38766	0.00221967	0.879318	0.0819186	0.0392279	1.76984	0.941498	1.03196	0.614076	0.863461	-0.657969	-0.93752	-0.31273	0.0994688	-1.26732	+	-	-	-	20	5	5	5	5	Q8VDM6	Heterogeneous nuclear ribonucleoprotein U-like protein 1	Hnrnpul1	C (3)	-
C (3)	-1.14078	1.10123	-1.05097	-1.76143	-0.735904	0.893338	-0.0534968	1.111	0.874803	0.657879	0.769683	0.740367	1.02787	0.665163	0.768996	-0.519581	-1.36136	-1.50103	0.381066	-0.866843	+	+	+	-	10	5	4	1	0	O70493	Sorting nexin-12	Snx12	C (3)	-
C (3)	-0.991852	-0.595901	-0.548825	-1.23842	-1.30463	1.09651	0.997178	0.930104	0.963218	0.999807	1.05883	-0.943488	0.953999	0.754596	0.897436	0.808812	-0.638308	-1.41496	-0.589142	-1.19497	+	+	+	-	10	4	5	0	1	Q6PDK2	Histone-lysine N-methyltransferase 2D	Kmt2d	C (3)	-
C (3)	-0.410172	-1.37174	-1.6291	-0.686391	-0.901662	1.35215	1.21588	0.878217	0.696966	0.800799	0.986929	0.695279	1.05343	0.53551	0.888341	-0.27654	-1.34201	-1.09238	-0.449523	-0.943985	+	+	+	-	10	5	5	0	0	A2ALU4	Protein Shroom2	Shroom2	C (3)	-
C (3)	-1.23255	-0.440038	-0.580473	-1.8795	-1.13507	1.65294	1.64197	1.1781	0.175644	0.696477	1.30836	0.133149	-1.12203	0.139668	0.921463	0.282736	-0.51172	-0.419855	-0.187178	-0.622099	+	-	-	-	20	5	5	5	5	Q9DCT8	Cysteine-rich protein 2	Crip2	C (3)	-
C (3)	-1.03102	-0.138243	-0.0475893	0.299704	-2.2641	0.838898	0.752412	0.849515	0.789261	0.954654	1.39963	1.02989	0.808212	-0.31799	-0.974662	-0.0732155	-1.87148	0.300791	-0.66856	-0.636114	+	-	+	-	5	0	5	0	0	Q8VDC0	Probable leucine--tRNA ligase. mitochondrial	Lars2	C (3)	Aminoacyl-tRNA biosynthesis;Valine. leucine and isoleucine biosynthesis
C (3)	-0.158815	-0.203236	0.429769	-1.91862	-2.49124	0.689595	-0.8545	0.797445	0.398304	0.150213	1.33631	0.322604	1.99232	0.613991	0.266805	-0.219926	0.020022	-0.289079	-0.37031	-0.511652	+	-	-	-	20	5	5	5	5	O35143	ATPase inhibitor. mitochondrial	Atpif1	C (3)	-
C (3)	-0.474634	-0.316397	-1.74187	-0.368222	0.343648	0.779565	1.49099	1.23422	0.752033	-0.181107	-1.56738	-0.230465	1.38468	1.1515	0.814908	-0.121036	-1.07536	-0.984511	-1.30563	0.415067	+	-	+	-	8	3	5	0	0	Q925E0	Gamma-2-syntrophin	Sntg2	C (3)	-
C (3)	-0.962135	-2.01971	-0.797903	-0.827756	0.523087	0.341702	1.5786	-0.0668494	1.94582	-0.786483	-0.156963	0.462014	1.07912	0.610367	1.2435	-0.709178	0.0361588	-0.449755	0.114233	-1.15787	+	+	-	-	20	5	5	5	5	Q91XC8	Death-associated protein 1	Dap	C (3)	-
C (3)	-0.184537	-0.691854	-1.22085	0.180395	0.492735	1.23148	-0.994766	0.85892	0.933594	1.0527	-0.8427	1.15792	1.448	0.141693	0.959282	-0.859655	-0.572262	0.166009	-1.54204	-1.71406	+	-	-	-	6	2	4	0	0	Q9QXL2;B7ZNG0;Q9QXL1	Kinesin-like protein KIF21A	Kif21a	C (3)	-
C (3)	-0.980758	-0.262136	-1.04202	-0.518867	-0.389289	1.25835	1.39622	-1.02264	1.17164	1.26269	-0.739825	1.29597	1.33384	-0.647175	1.29176	-0.227637	-0.7114	-0.684185	-1.21259	-0.571962	+	+	+	-	7	3	4	0	0	Q920R0	Alsin	Als2	C (3)	Amyotrophic lateral sclerosis (ALS)
C (2)	-0.71402	0.191227	-0.434075	-2.18407	-2.25203	-0.215509	0.912525	0.411505	0.316539	0.286181	0.335086	-0.17085	-0.929766	0.0592158	-0.379061	0.00237399	0.864034	1.46348	1.51975	0.917459	+	-	-	+	20	5	5	5	5	Q9QYC7	Vitamin K-dependent gamma-carboxylase	Ggcx	C (2)	-
C (2)	0.0254764	-0.861486	-1.16928	-0.869435	-1.76875	-0.759531	0.572167	0.519754	1.1744	0.316264	-0.154051	-0.889864	-0.767221	-0.460925	-0.732423	0.577332	0.706308	1.93079	0.965082	1.64539	+	-	-	+	20	5	5	5	5	O35386	Phytanoyl-CoA dioxygenase. peroxisomal	Phyh	C (2)	Peroxisome
C (2)	-0.151363	-0.611514	0.287468	-2.28232	-0.74106	0.955909	0.257796	0.796323	0.470087	0.33608	-1.04673	-1.31106	0.0244771	-0.226519	-0.405604	-1.13627	1.74052	0.515015	1.26197	1.26681	+	-	-	-	20	5	5	5	5	Q6TCG2	Progestin and adipoQ receptor family member 9	Paqr9	C (2)	-
C (2)	0.263601	-2.5795	-0.150306	-3.06182	0.0262382	-0.0833704	0.258634	0.237689	0.274115	0.267886	-0.062689	0.357489	0.247055	0.737145	0.626427	0.686942	0.332252	0.631765	0.516742	0.473711	+	+	-	+	18	5	5	3	5	Q7TNG5	Echinoderm microtubule-associated protein-like 2	Eml2	C (2)	-
C (2)	0.612857	-0.117818	-0.84594	-3.46644	-1.4533	-0.280543	1.01309	0.335346	0.29783	1.01995	0.174444	-0.055406	-0.122142	0.400566	0.503783	0.499827	0.352425	0.0561386	0.569462	0.505875	+	-	-	-	20	5	5	5	5	Q64437	Alcohol dehydrogenase class 4 mu/sigma chain	Adh7	C (2)	Drug metabolism - cytochrome P450;Fatty acid metabolism;Glycolysis / Gluconeogenesis;Metabolism of xenobiotics by cytochrome P450;Retinol metabolism;Tyrosine metabolism
C (2)	-0.816945	-1.23218	-0.431793	-1.05335	-1.039	0.642353	1.1792	1.64961	1.6425	1.12062	-0.886712	-1.1997	0.144912	0.392527	0.278407	0.6944	0.0348221	-1.30407	0.892749	-0.708348	+	-	+	-	20	5	5	5	5	Q9WU19	Hydroxyacid oxidase 1	Hao1	C (2)	Glyoxylate and dicarboxylate metabolism;Peroxisome
C (2)	-0.190642	-0.92636	-0.994317	-1.91628	-0.86374	1.53707	0.643185	0.382494	0.942011	0.570321	0.424907	-1.33766	-0.589444	0.638929	0.202705	0.696852	1.10822	0.746586	0.67667	-1.7515	+	-	+	-	12	3	5	0	4	Q6DYE8	Ectonucleotide pyrophosphatase/phosphodiesterase family member 3;Alkaline phosphodiesterase I;Nucleotide pyrophosphatase	Enpp3	C (2)	Nicotinate and nicotinamide metabolism;Pantothenate and CoA biosynthesis;Purine metabolism;Riboflavin metabolism;Starch and sucrose metabolism
C (2)	0.477945	-2.29296	-0.652579	-1.4311	-1.14344	0.444601	0.476528	0.608852	0.72588	0.812997	0.76339	0.631394	0.159337	0.604409	0.750853	-1.99512	0.625395	0.488993	-0.802633	0.747255	+	+	+	-	14	5	5	1	3	Q9QXA5	U6 snRNA-associated Sm-like protein LSm4	Lsm4	C (2)	RNA degradation;Spliceosome
C (2)	0.043883	-3.49559	-0.85159	-0.322193	-0.793392	0.403564	0.507487	1.3496	0.406786	-0.329217	1.29442	0.365602	0.226173	0.23832	0.403333	0.64244	0.3501	-0.0264535	0.0208451	-0.434117	+	-	-	-	12	3	4	0	5	Q8BWG8	Beta-arrestin-1	Arrb1	C (2)	Chemokine signaling pathway;Endocytosis;MAPK signaling pathway;Phototransduction
C (2)	-0.641817	-1.15849	-3.00474	-1.88566	-0.238801	0.637593	0.596364	0.846901	0.243048	0.447047	0.912142	-0.147008	0.34587	0.136208	0.729548	0.909345	0.475426	0.447736	0.0562516	0.293028	+	+	+	+	15	5	5	0	5	Q8BGD8	Cytochrome c oxidase assembly factor 6 homolog	Coa6	C (2)	-
C (2)	0.274072	-0.7069	-2.88029	-0.991071	-1.92161	0.0356637	0.202604	0.406637	-0.893093	0.112589	0.650017	0.338507	0.522983	0.782854	0.994543	0.702232	0.626772	0.666619	0.300114	0.776751	+	+	-	+	12	5	2	0	5	Q78J03	Methionine-R-sulfoxide reductase B2. mitochondrial	Msrb2	C (2)	-
C (2)	-0.103847	-1.17635	-1.69763	-1.52318	-1.01809	0.666081	0.32377	0.609366	-2.34493	1.15451	0.620123	1.13336	0.321622	-0.0653115	0.719334	0.293081	0.820193	0.554465	0.337104	0.376327	+	+	-	+	14	5	4	0	5	Q6WVG3	BTB/POZ domain-containing protein KCTD12	Kctd12	C (2)	-
C (2)	-1.56437	-0.245125	-1.52475	-1.73803	-1.32589	1.18121	0.626441	-0.0226686	0.83682	1.09706	-0.845437	1.41896	0.264553	0.53451	0.137501	-0.200464	-0.793426	0.727264	0.29084	1.145	+	-	-	-	20	5	5	5	5	P97742	Carnitine O-palmitoyltransferase 1. liver isoform	Cpt1a	C (2)	Adipocytokine signaling pathway;Fatty acid metabolism;PPAR signaling pathway
C (2)	-1.0597	-0.573287	-1.5064	-1.42574	-1.10616	2.12973	0.502039	0.23241	0.756534	1.13803	-1.13365	1.80678	-0.108424	0.22253	0.2775	0.0840475	-0.669439	0.107899	-0.0674083	0.392714	+	-	-	-	20	5	5	5	5	P06151;P00342	L-lactate dehydrogenase A chain	Ldha	C (2)	Cysteine and methionine metabolism;Glycolysis / Gluconeogenesis;Propanoate metabolism;Pyruvate metabolism
C (2)	-0.467368	-1.64479	-2.03053	-1.92396	-0.315356	0.66871	0.802972	0.653144	0.8373	0.9257	0.72916	0.835655	0.237905	0.384194	-1.66004	0.119685	0.559444	0.482563	0.424638	0.380982	+	+	+	+	14	4	5	0	5	P61957	Small ubiquitin-related modifier 2	Sumo2	C (2)	RNA transport
C (2)	-1.57602	-0.664357	-1.59743	0.427112	-1.10172	-0.105934	-0.267598	0.794548	0.978016	0.878649	-1.4971	0.590591	-0.570489	-0.0822898	-1.18816	0.88834	1.14884	1.4565	0.667307	0.821208	+	-	+	+	8	0	3	0	5	Q9D1F4	Proline-rich AKT1 substrate 1	Akt1s1	C (2)	-
C (2)	-1.11219	0.198338	-1.70992	-0.762901	-0.134037	0.960857	1.28624	-1.0932	0.694243	0.586546	0.861449	0.17279	-0.751593	-1.55189	-1.4387	0.377235	0.748825	0.738165	0.38342	1.54632	+	-	-	+	6	0	1	1	4	Q9CQV4	Protein FAM134C	Fam134c	C (2)	-
C (2)	-1.80132	-0.124303	-0.97814	-1.38984	0.341741	0.937177	1.22439	1.08955	0.692377	0.577787	0.469788	-0.0190171	-0.298315	-1.237	-1.0484	-1.66866	0.820446	0.833097	0.68995	0.888697	+	-	+	-	9	0	5	0	4	Q3U9G9	Lamin-B receptor	Lbr	C (2)	-
C (2)	-3.28208	-1.57359	0.421249	-0.101022	-1.21768	0.196672	0.457519	0.642846	0.24513	0.381764	0.538701	-0.806412	0.49447	0.461706	0.239841	0.345309	0.587551	0.692482	0.614721	0.660829	+	-	-	+	15	4	5	1	5	Q9CQ40	39S ribosomal protein L49. mitochondrial	Mrpl49	C (2)	-
C (2)	-1.7469	-1.93889	-1.56143	0.981305	-2.36052	0.653909	0.591544	0.48753	0.474025	0.672889	0.519042	0.439549	0.372017	0.424337	0.459921	0.171448	0.399587	0.208398	0.463518	0.288718	+	+	+	+	16	5	5	1	5	Q8BGA9	Mitochondrial inner membrane protein OXA1L	Oxa1l	C (2)	Bacterial secretion system;Protein export
C (2)	-1.12119	-1.11629	-1.60776	-0.62175	-1.03041	0.869884	0.795072	0.813986	0.826326	0.816041	0.847904	-0.90675	0.902053	-1.34098	0.835168	0.883073	-1.45558	-0.00368485	0.879741	0.73514	+	+	+	+	12	3	5	0	4	P34152	Focal adhesion kinase 1	Ptk2	C (2)	Amoebiasis;Axon guidance;Bacterial invasion of epithelial cells;Chemokine signaling pathway;ErbB signaling pathway;Focal adhesion;Leukocyte transendothelial migration;Pathways in cancer;Regulation of actin cytoskeleton;Small cell lung cancer;VEGF signaling pathway
C (2)	-1.512	-2.0157	-0.311086	-0.356523	-0.792365	0.657108	1.02999	0.754755	0.678709	0.661603	0.867241	-1.63174	0.126608	0.676973	0.754715	0.613044	-1.77449	0.382815	0.586563	0.603782	+	-	+	-	13	4	5	0	4	O08579	Emerin	Emd	C (2)	Arrhythmogenic right ventricular cardiomyopathy (ARVC);Dilated cardiomyopathy;Hypertrophic cardiomyopathy (HCM)
C (2)	-2.09695	0.00484706	-1.16008	-0.220221	-1.11007	1.1732	0.771584	0.640937	0.774305	1.15856	-0.359283	-0.482028	-0.58745	-0.0829733	1.16847	1.16173	-1.74092	0.0578238	-0.151502	1.08002	+	-	+	-	6	0	4	0	2	Q9D0A3	Arpin	Arpin	C (2)	-
C (1)	-1.0503	0.89845	0.749778	1.89563	0.216617	-0.295932	-1.1837	-0.338858	-1.75678	-1.72768	0.891003	1.02831	0.525437	0.560723	0.822944	-0.340244	-1.00671	0.794882	-0.563997	-0.119579	+	-	+	-	8	5	0	3	0	Q9JMD0	BUB3-interacting and GLEBS motif-containing protein ZNF207	Znf207	C (1)	-
C (1)	-1.97032	0.475212	1.0923	1.01925	-0.3376	-1.05417	-2.07139	-0.756284	-1.70753	-0.192896	0.66663	0.680382	0.604795	0.589726	-0.162049	0.637022	0.676538	0.606807	0.691598	0.511974	+	-	-	-	12	4	0	3	5	Q8BH60	Golgi-associated PDZ and coiled-coil motif-containing protein	Gopc	C (1)	-
C (1)	-0.261207	0.120938	0.480885	0.215905	-2.09289	-0.573567	-2.19813	-1.10232	-0.800923	0.286	0.44409	0.660566	0.777021	1.15118	0.620113	0.852397	0.990539	0.74652	-1.13263	0.815496	+	-	-	-	11	5	0	2	4	Q99LS3	Phosphoserine phosphatase	Psph	C (1)	Glycine. serine and threonine metabolism;Methane metabolism
C (1)	-0.199184	0.448484	0.643274	0.539996	-2.02775	-0.0885209	-1.27636	-1.93357	-0.685954	-1.34351	0.527583	1.01201	1.85648	0.344017	0.579482	0.547175	-0.315972	0.577421	0.537266	0.257638	+	-	-	-	14	5	2	4	3	Q8BFQ8	Parkinson disease 7 domain-containing protein 1	Pddc1	C (1)	-
C (1)	-1.43174	-0.0115991	-1.42147	-0.135302	-0.22496	-0.265695	-2.15979	-0.790189	-0.529182	-0.887088	1.20901	-0.455819	1.08531	0.826379	0.814982	0.720999	1.12212	1.22407	0.426951	0.883008	+	+	-	+	9	4	0	0	5	Q8JZX4	Splicing factor 45	Rbm17	C (1)	Spliceosome
C (1)	-0.937751	-0.243466	-1.47338	-1.30255	-0.43919	0.0266443	-1.34491	-0.906223	-1.34331	-1.11206	0.854406	0.951839	0.839566	0.886846	1.13453	0.741719	0.933797	0.896804	0.891477	0.945214	+	+	-	+	10	5	0	0	5	P29319	Ephrin type-A receptor 3	Epha3	C (1)	-
C (1)	-0.158395	-0.766517	-1.62964	0.176133	0.966327	-1.23633	-1.15441	0.443428	-1.32078	-2.17999	1.13931	0.730942	0.418966	0.703819	0.639422	0.573484	0.789162	0.672488	0.292062	0.900519	+	-	-	-	10	5	0	0	5	Q8BQ47	Protein canopy homolog 4	Cnpy4	C (1)	-
C (1)	-0.434212	-0.406426	-1.36519	-0.174385	-0.286546	-0.901229	-0.655542	-1.15577	-0.535403	-0.690961	-0.118434	0.490713	2.26262	-0.299883	0.702651	1.98166	1.27526	0.499488	-0.974479	0.786066	+	+	-	+	9	5	0	0	4	P01872	Ig mu chain C region	Ighm	C (1)	-
C (1)	0.390859	0.228278	-0.529727	-0.565085	-0.740441	-1.85299	-1.48659	-0.956865	-0.695354	-1.06388	-0.687276	0.706852	1.27668	1.22725	1.51638	1.42965	0.520069	0.084346	0.713193	0.484652	+	-	-	-	20	5	5	5	5	Q5SWU9	Acetyl-CoA carboxylase 1;Biotin carboxylase	Acaca	C (1)	Fatty acid biosynthesis;Insulin signaling pathway;Propanoate metabolism;Pyruvate metabolism
C (1)	0.394356	0.352131	-0.80971	-0.400581	-0.635117	-2.33725	-1.53799	-0.79816	-0.55449	-0.746128	-0.362726	0.65943	1.24879	1.30977	1.37868	1.31306	0.596024	0.141711	0.492691	0.295501	+	-	-	-	20	5	5	5	5	P19096	Fatty acid synthase;[Acyl-carrier-protein] S-acetyltransferase;[Acyl-carrier-protein] S-malonyltransferase;3-oxoacyl-[acyl-carrier-protein] synthase;3-oxoacyl-[acyl-carrier-protein] reductase;3-hydroxyacyl-[acyl-carrier-protein] dehydratase;Enoyl-[acyl-carrier-protein] reductase;Oleoyl-[acyl-carrier-protein] hydrolase	Fasn	C (1)	Fatty acid biosynthesis;Insulin signaling pathway
C (1)	0.760509	0.386573	-0.56464	-0.205713	-0.430169	-2.13477	-1.31693	-0.932206	-0.845082	-0.806794	-0.374358	0.881182	1.23833	1.36573	1.60513	1.13327	0.694596	-0.5552	0.388329	-0.287798	+	-	-	-	20	5	5	5	5	Q91V92	ATP-citrate synthase	Acly	C (1)	Carbon fixation pathways in prokaryotes;Citrate cycle (TCA cycle)
C (1)	0.429253	0.368202	-0.30309	-0.636284	-0.239701	-1.59363	-1.80725	-0.929549	-0.84237	-1.27613	-0.12138	0.417114	1.03454	1.43161	1.31777	1.57299	0.893881	-0.526489	0.716727	0.0937808	+	-	-	-	20	5	5	5	5	Q9DCD0	6-phosphogluconate dehydrogenase. decarboxylating	Pgd	C (1)	Glutathione metabolism;Pentose phosphate pathway
C (1)	0.797677	0.504422	0.0247844	0.314519	0.0803124	-1.98348	-1.64245	-1.21755	-0.573923	-1.98015	-0.432711	0.771217	1.06664	1.04164	0.880498	0.849396	0.384636	-0.0732527	0.967003	0.220766	+	-	+	-	20	5	5	5	5	E9Q4Z2	Acetyl-CoA carboxylase 2;Biotin carboxylase	Acacb	C (1)	Fatty acid biosynthesis;Insulin signaling pathway;Propanoate metabolism;Pyruvate metabolism
C (1)	0.0407048	-0.248686	-1.05106	-0.415377	-0.27415	-1.19002	-1.53515	-1.44899	-0.697716	-0.50296	-0.670542	0.63326	0.834967	1.1305	1.32964	1.74098	1.24752	-0.344484	1.28596	0.135598	+	-	-	-	20	5	5	5	5	P06745	Glucose-6-phosphate isomerase	Gpi	C (1)	Amino sugar and nucleotide sugar metabolism;Glycolysis / Gluconeogenesis;Pentose phosphate pathway;Starch and sucrose metabolism
C (1)	0.352104	0.190349	0.790962	0.044854	-0.65304	-1.10505	-1.17682	-0.2932	-2.03992	-1.70183	-0.376701	1.06021	1.3874	1.2209	0.464455	1.59469	0.676197	-0.230894	-0.281949	0.0772839	+	-	-	-	20	5	5	5	5	Q924T2	28S ribosomal protein S2. mitochondrial	Mrps2	C (1)	-
C (1)	0.277797	-2.28413	0.296809	-0.501586	0.641013	-1.72104	-0.852622	0.466463	-1.79561	-1.02596	0.189963	0.531526	0.83498	0.869017	0.679102	0.935124	0.371966	0.472843	0.808144	0.806209	+	-	-	-	14	5	1	3	5	Q3UFF7	Lysophospholipase-like protein 1	Lyplal1	C (1)	-
C (1)	-0.439769	-1.30681	0.0825206	-0.338069	-0.330111	-0.908915	-0.953755	0.854979	-1.02515	-1.26052	-1.79429	-0.010818	0.918608	1.02282	0.965999	1.51736	1.10082	-0.177486	1.09206	0.990528	+	-	-	+	7	3	0	0	4	P52623;Q99PM9	Uridine-cytidine kinase 1	Uck1	C (1)	Drug metabolism - other enzymes;Pyrimidine metabolism
C (1)	0.315359	0.537708	0.20324	0.646639	0.156583	-1.17714	-2.00665	-1.73938	-1.87534	-1.30165	0.0564105	0.619801	0.47132	0.809459	0.789057	0.930981	0.567356	0.71194	0.453742	0.830566	+	-	+	-	15	5	0	5	5	Q9Z211	Peroxisomal membrane protein 11A	Pex11a	C (1)	Peroxisome
C (1)	0.520346	0.666962	0.361164	0.31086	0.393897	-1.48285	-1.62232	-2.21037	-1.24715	-1.68424	0.496377	0.882864	0.54239	0.694253	0.516648	0.821955	0.560344	0.475007	0.554926	0.448931	+	-	+	-	15	5	0	5	5	P30681	High mobility group protein B2	Hmgb2	C (1)	-
C (1)	0.4043	0.526831	0.156022	0.53941	0.416514	-0.952363	-2.37973	-1.36077	-1.62739	-1.55746	0.707897	0.751531	0.296951	-0.142907	0.546549	1.26795	0.625202	0.448331	0.746939	0.586183	+	-	+	-	15	5	0	5	5	P20060	Beta-hexosaminidase subunit beta	Hexb	C (1)	Amino sugar and nucleotide sugar metabolism;Glycosaminoglycan degradation;Glycosphingolipid biosynthesis - ganglio series;Glycosphingolipid biosynthesis - globo series;Lysosome;Other glycan degradation
C (1)	-0.451106	0.278241	-0.443187	1.27316	0.702237	-0.355651	-1.2232	-2.10315	-0.682227	-2.32687	-0.328001	1.06912	1.05567	0.301583	0.312936	0.23762	0.545265	0.647515	0.59364	0.8964	+	-	+	-	16	5	2	4	5	Q3TBW2	39S ribosomal protein L10. mitochondrial	Mrpl10	C (1)	-
C (1)	0.246911	0.438015	1.06334	0.278829	0.351183	-1.18014	-2.33984	-1.68917	-0.0453767	-1.73792	0.649737	0.808182	0.0863298	0.90515	-0.334413	-0.377251	0.287393	0.576057	1.20066	0.812321	+	-	+	-	13	4	0	5	4	Q3UN02	Lysocardiolipin acyltransferase 1	Lclat1	C (1)	Glycerolipid metabolism;Glycerophospholipid metabolism
C (1)	0.147063	0.45735	0.514684	1.03026	0.779798	0.230231	-3.25981	-2.30506	-0.273953	0.229706	0.152344	0.469349	0.233903	0.320352	0.337701	0.276486	0.15323	0.138967	0.263408	0.103989	+	-	-	-	18	5	3	5	5	Q9CQR6	Serine/threonine-protein phosphatase 6 catalytic subunit;Serine/threonine-protein phosphatase 6 catalytic subunit. N-terminally processed	Ppp6c	C (1)	-
C (1)	0.428328	0.591188	-0.479431	0.282297	0.866052	-0.0818017	-1.02928	-3.07435	-1.586	-0.329709	0.433289	0.38262	1.29713	0.714819	0.87249	0.541841	0.497138	-0.624751	0.12461	0.173521	+	-	-	-	13	5	0	4	4	Q8CEE7	Retinol dehydrogenase 13	Rdh13	C (1)	-
C (1)	1.55253	0.871752	0.737328	0.823182	0.684381	0.148968	-0.591653	-2.02638	-0.847009	-2.02839	0.0130457	0.516544	0.861666	0.545162	0.691742	0.209963	0.16468	-1.6015	-0.632324	-0.0936863	+	-	+	+	13	5	0	5	3	Q00612;P97324;REV__P46662	Glucose-6-phosphate 1-dehydrogenase X	G6pdx	C (1)	Glutathione metabolism;Pentose phosphate pathway
C (1)	0.805331	1.36747	0.804474	0.737372	0.797327	-1.41858	-0.629093	-1.42053	0.954772	-2.35817	0.160094	0.171369	1.42025	-0.266415	-0.0128386	-0.862177	0.262088	0.119881	0.225207	-0.857835	+	-	+	+	14	5	1	5	3	Q9QXC1	Fetuin-B	Fetub	C (1)	-
C (1)	0.817026	0.708323	1.01572	1.12992	0.9243	-0.612988	-0.672685	-1.28869	-1.20599	-1.75232	0.909107	0.840179	1.01356	0.852062	-0.518394	-1.98466	0.0249042	-0.37932	0.0873748	0.0925656	+	-	+	+	9	4	0	5	0	Q9CXI0	2-methoxy-6-polyprenyl-1.4-benzoquinol methylase. mitochondrial	Coq5	C (1)	Ubiquinone and other terpenoid-quinone biosynthesis
C (1)	1.1074	0.998534	1.01496	-0.594236	0.578332	-0.306554	-1.3303	-1.01131	-0.789947	-1.9956	0.627155	1.3714	1.29095	-1.1863	0.75609	0.398902	-0.445824	-0.851071	0.682083	-0.314669	+	-	+	-	7	3	0	4	0	Q9EQG9	Collagen type IV alpha-3-binding protein	Col4a3bp	C (1)	-
C (1)	0.632685	0.618365	1.04146	0.885338	0.729021	-0.531304	-0.645604	-0.863388	0.359941	-2.1321	-1.87337	1.76879	0.173521	0.320771	1.28325	-1.01415	-0.391201	-0.0462166	-0.00616689	-0.309639	+	-	+	+	4	0	0	4	0	Q9QXS8	Probable N-acetyltransferase CML5	Cml5	C (1)	-
C (1)	0.138102	0.505325	0.901563	0.175556	1.13406	-1.07695	-1.79192	0.24288	-1.20174	-2.73174	0.254926	0.464803	-0.844595	0.826153	0.432647	0.577548	0.403506	0.655184	0.595607	0.339088	+	-	+	-	12	3	0	4	5	Q9CPW3	39S ribosomal protein L54. mitochondrial	Mrpl54	C (1)	-
C (1)	0.491808	0.987744	0.918471	0.476942	0.730716	-1.23268	-1.3688	-0.921704	-0.64974	-1.61575	-1.65411	0.911991	-1.56223	0.617556	0.705354	0.551793	0.601669	0.664021	0.683581	0.663369	+	-	+	-	13	3	0	5	5	P56212;P60840	cAMP-regulated phosphoprotein 19	Arpp19	C (1)	-
C (1)	-0.920393	0.329537	0.52977	0.604695	0.738151	-1.5945	-0.213822	-1.01732	-1.39664	-1.39352	0.564313	0.678193	-1.43121	1.17285	0.681037	0.947018	0.957211	0.639509	1.16743	-1.0423	+	-	+	-	12	4	0	4	4	Q8R2U6;P0C028;P0C027	Diphosphoinositol polyphosphate phosphohydrolase 2;Diphosphoinositol polyphosphate phosphohydrolase 3-beta;Diphosphoinositol polyphosphate phosphohydrolase 3-alpha	Nudt4;Nudt11;Nudt10	C (1)	-
C (1)	1.07107	0.291902	-0.492127	1.08305	0.635879	-2.62576	-1.00283	-0.98163	-0.42929	-0.67769	-1.05109	-0.78844	0.472692	0.0888275	-0.110217	0.649068	1.14723	0.564165	1.29279	0.862414	+	-	+	-	20	5	5	5	5	Q91WL5	Cytochrome P450 4A12A	Cyp4a12a	C (1)	Arachidonic acid metabolism;Fatty acid metabolism;PPAR signaling pathway;Retinol metabolism;Vascular smooth muscle contraction
C (1)	-0.0930349	0.214567	-0.89999	1.02988	0.308702	-2.42621	-1.29238	-1.36637	-0.683527	-0.931462	0.272279	0.706227	-0.369136	1.09608	0.295913	0.555519	0.784227	0.498682	0.699857	1.60019	+	-	-	-	20	5	5	5	5	Q8VDG5	Phosphopantothenate--cysteine ligase	Ppcs	C (1)	Pantothenate and CoA biosynthesis
C (1)	0.167472	0.126843	-0.601208	0.0441565	-0.460953	-2.4356	-2.05424	-0.853822	-0.47817	-0.38821	-0.532222	0.580419	0.803026	0.882747	1.21974	1.15957	0.747019	0.369499	0.632109	1.07183	+	-	-	+	20	5	5	5	5	Q62264	Thyroid hormone-inducible hepatic protein	Thrsp	C (1)	-
C (1)	0.510947	0.314468	0.303232	-0.117663	-0.733059	-3.12173	-1.20349	-0.86335	-0.356334	-0.910686	-0.304587	0.608369	0.348998	0.764457	0.891257	0.980748	0.670511	0.545348	0.959994	0.712564	+	-	-	+	20	5	5	5	5	P13516;Q99PL7;P13011;Q6T707	Acyl-CoA desaturase 1;Acyl-CoA desaturase 2	Scd1;Scd3;Scd2	C (1)	Biosynthesis of unsaturated fatty acids;PPAR signaling pathway
C (1)	0.291883	0.792002	-0.44162	-0.227327	0.503966	-2.97487	-1.56706	-0.753282	-0.430467	-0.509901	-0.391216	-0.320614	0.827128	0.367947	1.06096	0.461244	0.983808	0.824072	0.378972	1.12438	+	-	-	-	20	5	5	5	5	Q8C5W3	Tubulin-specific chaperone cofactor E-like protein	Tbcel	C (1)	-
C (1)	0.814825	0.588989	0.151728	-0.37996	-0.229525	-2.41638	-1.4466	-1.67988	-1.47382	0.0327624	0.120224	0.349557	1.32075	0.698866	0.571597	1.06249	0.329856	0.346111	0.723718	0.514698	+	-	+	-	15	5	0	5	5	Q3ULW8	-	Parp3	C (1)	Base excision repair
C (1)	0.358715	0.48172	0.284846	0.286154	0.596612	-2.33076	-0.214559	-2.51313	0.587045	-1.97167	0.585207	0.2756	0.435384	0.530633	0.532129	0.318782	0.58803	0.333952	0.499438	0.335875	+	-	+	-	17	5	2	5	5	Q6ZWQ0	Nesprin-2	Syne2	C (1)	-
C (1)	0.126219	-0.582065	1.08442	0.760001	0.218392	-3.16454	-0.417069	-0.982368	-0.0362596	-1.29627	0.680325	-0.850258	0.724382	0.802061	0.240788	0.555787	0.725319	0.214738	0.613839	0.582556	+	-	-	-	12	3	0	4	5	Q6PGH2	Hematological and neurological expressed 1-like protein	Hn1l	C (1)	-
C (1)	0.603827	0.6845	0.171656	0.33153	-0.498169	-3.46743	0.0545325	-1.92165	0.0372987	0.103369	0.533734	0.74811	0.0916082	0.533892	0.461881	0.598165	0.349889	0.0852614	0.042095	0.455905	+	-	-	-	17	5	3	4	5	Q63918	Serum deprivation-response protein	Sdpr	C (1)	-
C (1)	0.651789	0.841182	0.508477	0.283821	0.247031	-3.1178	-0.334556	-1.85983	0.482927	-0.595236	0.634445	0.709334	-0.282091	1.02628	0.687506	-0.169741	-0.205793	-0.173928	0.947059	-0.280878	+	-	-	-	16	4	2	5	5	P48774	Glutathione S-transferase Mu 5	Gstm5	C (1)	Drug metabolism - cytochrome P450;Glutathione metabolism;Metabolism of xenobiotics by cytochrome P450
C (1)	0.538915	1.55965	-1.24038	-0.0520598	1.01949	-2.43552	-0.926701	-0.967056	-0.866699	-0.26683	-0.533406	1.0109	0.576835	1.08473	0.638538	0.680439	-0.744687	0.811886	-0.291725	0.40368	+	-	-	-	20	5	5	5	5	Q99L20	-	Gstt3	C (1)	-
C (1)	0.563066	1.75045	-1.40114	0.491964	-1.36046	-1.57883	-0.433907	-1.27144	-0.499372	-1.84278	0.805148	0.767873	0.673455	0.40191	0.459041	0.627066	0.570118	0.109976	0.315501	0.85236	+	-	-	-	10	3	0	2	5	P47856;Q9Z2Z9	Glutamine--fructose-6-phosphate aminotransferase [isomerizing] 1	Gfpt1	C (1)	Alanine. aspartate and glutamate metabolism;Amino sugar and nucleotide sugar metabolism
C (1)	0.845933	1.2127	0.614768	0.505483	0.519563	-1.10745	-0.91577	-0.807021	-0.821338	-1.54477	-1.72062	-1.09205	0.694114	-1.21312	0.772249	0.877966	0.518318	0.904205	0.75617	1.00066	+	+	+	-	12	2	0	5	5	Q9QZS5	Serine/threonine-protein kinase Sgk2	Sgk2	C (1)	-
C (1)	0.871165	0.632033	0.894404	0.937323	0.915759	-0.416314	-1.55963	-1.57655	0.530113	-0.781217	-1.01855	-1.18451	-0.0623663	-1.12741	-1.29851	0.516215	1.31614	0.777774	0.843468	0.790681	+	+	+	-	10	0	0	5	5	Q8BNI4	Derlin-2	Derl2	C (1)	Protein processing in endoplasmic reticulum
C (1)	0.705998	0.865422	0.658437	0.709148	0.460192	-0.973524	-0.879553	-1.72538	-1.37062	-1.20277	0.69735	0.681941	-1.5135	-1.43121	0.914248	0.943083	0.800197	0.499745	0.606902	0.553902	+	-	+	-	13	3	0	5	5	Q9CPX7	28S ribosomal protein S16. mitochondrial	Mrps16	C (1)	-
C (1)	0.587102	0.730619	1.40214	1.23582	0.662556	-0.732012	-1.1186	-0.61036	-0.531822	-1.84806	0.910128	-0.243082	-0.987566	-1.81687	-0.967945	0.659247	0.749183	0.688468	0.655566	0.57549	+	+	+	-	10	0	0	5	5	Q5ND29	Rab-interacting lysosomal protein	Rilp	C (1)	Phagosome
C (1)	-0.0934737	-1.07409	0.136943	0.105143	-0.588565	-1.39586	-0.420549	-0.510675	-0.284729	-0.430823	-1.02707	0.268766	-1.02759	-0.301041	-0.94633	1.68656	1.49609	1.37562	1.70122	1.33045	+	-	-	+	5	0	0	0	5	Q9JJ59	ATP-binding cassette sub-family B member 9	Abcb9	C (1)	ABC transporters;Lysosome
C (1)	0.325349	-0.712903	0.214885	0.655731	-1.05486	0.0326537	-1.00143	-1.0362	-0.561225	-1.84932	-0.642348	0.731461	-0.1939	-0.0739824	-1.26817	1.346	1.51497	1.12198	1.31305	1.13826	+	-	-	+	4	0	0	0	4	Q61107	Guanylate-binding protein 4	Gbp4	C (1)	-
C (1)	-0.341295	0.27925	1.17121	1.03598	-0.595158	-0.57111	-0.722116	-0.736564	-0.454796	-1.68642	-0.470741	-1.0947	-0.709462	-0.566126	-0.911195	0.857192	1.38725	1.06645	1.4776	1.58475	+	+	-	+	8	0	0	3	5	Q8VHQ9	Acyl-coenzyme A thioesterase 11	Acot11	C (1)	-
C (1)	1.05389	0.229869	-0.423017	1.21024	-0.0391259	-1.41007	0.237373	-0.27752	0.195378	-1.19722	-0.589596	-0.355109	-1.8683	-0.414514	-1.09726	-0.171099	1.69465	0.304603	1.38687	1.52997	+	+	-	-	12	3	0	4	5	A2A974	-	Cyp4a12b	C (1)	Arachidonic acid metabolism;Fatty acid metabolism;PPAR signaling pathway;Retinol metabolism;Vascular smooth muscle contraction
C (1)	-0.277849	-0.465796	-1.16457	-0.536489	0.269499	-0.736631	-0.0720837	-0.884261	-1.02253	-0.130023	-1.72346	0.429139	-0.39369	0.680888	0.440018	0.604201	-0.281229	2.53449	1.23298	1.4974	+	-	-	-	20	5	5	5	5	Q9EQ06	Estradiol 17-beta-dehydrogenase 11	Hsd17b11	C (1)	-
C (1)	-0.911884	0.880531	-1.10186	-0.0563622	-0.988244	-1.02041	-0.37245	-1.01815	-0.914728	-0.457519	-0.263078	0.0515112	-0.763572	0.139597	-0.440177	0.82774	1.45282	1.79311	1.41625	1.74687	+	-	-	+	20	5	5	5	5	Q64FW2	All-trans-retinol 13.14-reductase	Retsat	C (1)	Retinol metabolism
C (1)	-0.258361	-1.14499	0.0933426	-0.142318	-0.685483	0.540565	0.00305171	-1.54756	-0.0157327	-0.822549	-0.928901	-0.993014	0.544809	-0.8482	0.508451	-0.645619	1.46528	1.42091	1.92785	1.52847	+	-	-	+	4	0	0	0	4	Q9CQY5	Magnesium transporter protein 1	Magt1	C (1)	-
C (1)	-1.51017	-1.06651	0.404655	-0.0942577	-0.418218	0.145013	-0.755686	-0.941541	-0.0774418	-1.00102	-1.41297	0.681058	0.219216	0.265424	-0.571466	0.506576	0.586115	1.16292	1.50945	2.36885	+	-	-	-	20	5	5	5	5	Q8C1E7	Transmembrane protein 120A	Tmem120a	C (1)	-
