# Supplementary material for: Heterogeneous effects of individual high-fat diet compositions on phenotype, metabolic outcome, and hepatic proteome signature in BL/6 male mice
Source: Nutr Metab (Lond). 2023 Feb 8;20:8. doi: 10.1186/s12986-023-00729-0 (PMC9909936; doi:10.1186/s12986-023-00729-0)
Supplement: Supplementary file 3 — Additional file 3: Additional Table (AT4). [file 12986_2023_729_MOESM3_ESM.xlsx]

## Sheet: AT4_overlapping proteins
changed proteins all groups												changed proteins DIO & WSD
		HFD			DIO			WSD						DIO			WSD
protein ID	gene name	difference	fold change	↕	difference	fold change	↕	difference	fold change	↕		protein ID	gene name	difference	fold change	↕	difference	fold change	↕
Q8R519	Acmsd	-2.76214	6.78402	↓	-2.29916	4.92171	↓	-2.21365	4.63847	↓		Q8VHQ9	Acot11	-1.12049	2.17421	↓	1.01927	2.02689	↑
G5E8K5	Ank3	-1.50548	2.83919	↓	-1.83946	3.57876	↓	-1.08322	2.11876	↓		Q9QYR9	Acot2	1.48856	2.80609	↑	1.60774	3.04774	↑
P06728	Apoa4	1.54103	2.91002	↑	2.8723	7.32232	↑	3.22588	9.35592	↑		Q9QYC0	Add1	-1.11712	2.16914	↓	-1.39881	2.63684	↓
Q3UL36	Arglu1	2.39294	5.25227	↑	2.34037	5.06433	↑	2.3348	5.04481	↑		P04627	Araf	-1.16664	2.24488	↓	-1.09864	2.14153	↓
Q8BGD8	Coa6	1.86918	3.65325	↑	1.71615	3.28558	↑	1.75566	3.37681	↑		Q61210	Arhgef1	-1.57228	2.97374	↓	-1.27876	2.4263	↓
P20852	Cyp2a5	-1.12841	2.18618	↓	-1.73205	3.322	↓	-1.43057	2.69553	↓		Q8R015	Bloc1s5	3.94607	15.4129	↑	3.62561	12.3429	↑
Q64459	Cyp3a11	-2.7725	6.83291	↓	-1.93453	3.82254	↓	-1.05559	2.07857	↓		P09803	Cdh1	-1.4728	2.7756	↓	-1.79178	3.46242	↓
O88455	Dhcr7	-2.02316	4.06473	↓	-2.56571	5.92046	↓	-3.11966	8.69183	↓		Q6AW69	Cgnl1	-2.98792	7.93329	↓	-2.55549	5.87867	↓
P97930	Dtymk	-2.08325	4.23761	↓	-1.39493	2.62976	↓	-1.51459	2.85718	↓		Q8VBZ3	Clptm1	-1.61213	3.05703	↓	-2.2419	4.7302	↓
Q9CR59	Gadd45gip1	-2.54381	5.83127	↓	-2.07152	4.20329	↓	-3.34371	10.1521	↓		P16330	Cnp	-1.89347	3.71528	↓	-2.51822	5.72875	↓
P13745	Gsta1	-1.68055	3.2055	↓	-1.36412	2.57419	↓	-1.72754	3.31163	↓		P47934	Crat	1.75908	3.38482	↑	1.81714	3.52382	↑
P10648	Gsta2	-3.97878	15.7664	↓	-3.41569	10.6715	↓	-3.63522	12.4254	↓		Q9DBE0	Csad	-1.91068	3.75986	↓	-1.53094	2.88974	↓
P19639	Gstm3	-1.62753	3.08984	↓	-1.12289	2.17783	↓	-1.34485	2.54004	↓		P00186	Cyp1a2	-1.48377	2.79679	↓	-1.30868	2.47715	↓
Q9EPL8	Ipo7	-1.87236	3.66131	↓	-1.93941	3.83549	↓	-1.99037	2.59575	↓		P12791	Cyp2b10	-2.82	7.06162	↓	-3.55785	11.7766	↓
Q64339	Isg15	1.21432	2.32031	↑	1.56221	2.95306	↑	1.37615	7.22316	↑		P56657	Cyp2c40	-1.10866	2.15645	↓	-1.04673	2.06584	↓
Q148V7	Kiaa1468	-1.84517	3.59295	↓	-2.10813	4.31132	↓	-1.41749	3.41496	↓		O88833	Cyp4a10	3.20697	9.23409	↑	3.75069	13.4608	↑
P97434	Mprip	-1.87669	3.67232	↓	-1.99331	3.98149	↓	-1.012	3.48655	↓		O35728	Cyp4a14	2.27507	4.84021	↑	2.20572	4.61305	↑
E9Q634	Myo1e	-1.6248	3.08399	↓	-1.63683	3.10982	↓	-1.22003	2.97131	↓		Q7TNG5	Eml2	2.71232	6.55375	↑	2.98181	7.89977	↑
Q9JKL4	Ndufaf3	-1.75116	3.36629	↓	-2.30485	4.94116	↓	-2.62528	5.39084	↓		P29319	Epha3	3.33121	10.0645	↑	3.23632	9.42387	↑
Q02780	Nfia	-1.97433	3.92946	↓	-1.7187	3.2914	↓	-2.43051	2.49749	↓		P55050	Fabp2	1.27607	2.42178	↑	1.37108	2.58664	↑
Q8BGA9	Oxa1l	1.8759	3.67031	↑	1.74467	3.35118	↑	1.60985	2.03606	↑		Q9ER35	Fn3k	-1.70973	3.271	↓	-1.76187	3.39137	↓
Q9CWM4	Pfdn1	-2.02385	4.06668	↓	-1.92636	3.80095	↓	-1.5007	3.74756	↓		Q9JJK5	Herpud1	-2.52884	5.77107	↓	-2.44886	5.45985	↓
Q8K1N1	Pnpla8	1.58881	3.00801	↑	1.03054	2.04279	↑	1.35836	23.7702	↑		O54879	Hmgb3	4.37752	20.7857	↑	5.05279	33.1926	↑
P34152	Ptk2	6.72693	105.927	↑	4.08062	16.9196	↑	4.57108	11.0143	↑		P13597	Icam1	-2.21873	4.65483	↓	-1.74106	3.34281	↓
P35821	Ptpn1	-2.94897	7.72198	↓	-2.06129	4.17359	↓	-3.4613	7.52953	↓		P01872	Ighm	1.5988	3.02891	↑	1.74743	3.3576	↑
P27005	S100a8	2.23671	4.71321	↑	1.58974	3.00995	↑	2.55617	2.56952	↑		Q6WVG3	Kctd12	1.6336	3.10286	↑	1.56468	2.95812	↑
Q91V61	Sfxn3	-3.77778	13.7159	↓	-4.09021	17.0324	↓	-4.21057	2.81125	↓		P97412	Lyst	2.33617	5.0496	↑	2.59056	6.02332	↑
P70665	Siae	-1.58373	2.99744	↓	-1.62834	3.09157	↓	-1.49121	3.73363	↓		P26645	Marcks	2.28118	4.86075	↑	2.1644	4.4828	↑
Q6GQS1	Slc25a23	1.84123	3.58315	↑	1.63241	3.1003	↓	1.90058	3.33947	↑		Q921Y0	Mob1a	-1.25745	2.39073	↓	-2.53644	5.80156	↓
Q31125	Slc39a7	-1.46292	2.75666	↓	-1.92796	3.80517	↓	-1.57174	3.58425	↓		Q9D338	Mrpl19	1.48763	2.80428	↑	1.8018	3.48655	↑
Q8CH25	Sltm	4.19603	18.3287	↑	4.12954	17.5031	↑	4.03947	4.08176	↑		Q9D1N9	Mrpl21	1.42463	2.68446	↑	1.68637	3.21846	↑
P61957	Sumo2	2.24803	4.75034	↑	3.34704	10.1756	↑	-2.02919	3.20546	↓		Q80ZK0	Mrps10	1.56557	2.95994	↑	1.52592	2.8797	↑
P35123	Usp4	1.99521	3.98674	↑	1.88736	3.69958	↑	1.4949	3.36914	↑		Q78J03	Msrb2	1.70372	3.2574	↑	-2.7867	6.9005	↓
												Q9JIY7	Nat8	-1.94082	3.83924	↓	-1.5711	2.97131	↓
changed proteins HFD & DIO												P53808	Pctp	1.4129	2.66272	↑	1.27019	2.41193	↑
		HFD			DIO							Q3UBG2	Pid1	-1.66057	3.16141	↓	-1.90595	3.74756	↓
protein ID	gene name	difference	fold change	↕	difference	fold change	↕					Q8VD65	Pik3r4	-3.01077	8.05995	↓	-2.17837	4.52642	↓
Q920R0	Als2	4.44412	21.7677	↑	3.50643	11.3642	↑					P43883	Plin2	1.61167	3.05605	↑	1.67262	3.18793	↑
Q924Z4	Ces2a	-1.10032	2.14402	↓	-1.15633	2.2289	↓					Q9CY62	Rnf181	1.29392	2.45193	↑	1.61006	3.05265	↑
Q91WG0	Ces2c	-1.3315	2.51664	↓	-1.22017	2.32974	↓					Q920A5	Scpep1	-1.06802	2.09655	↓	-1.3615	2.56952	↓
Q8BNI4	Derl2	-2.04455	4.12545	↓	-2.2699	4.8229	↓					Q9DCP2	Slc38a3	-1.24703	2.37352	↓	-1.15136	2.22123	↓
Q6PDK2	Kmt2d	3.68985	12.9049	↑	2.82509	7.08658	↑					Q8R4U0	Stab2	-1.87668	3.67229	↓	-2.14914	4.43563	↓
Q9QXA5	Lsm4	1.43886	2.71107	↑	1.41057	2.65842	↑					Q9D939	Sult1c2	1.815	3.5186	↑	1.27996	2.42832	↑
Q5ND29	Rilp	-2.13825	4.40228	↓	-1.74593	3.35411	↓					Q8QZR1	Tat	-1.444	2.72074	↓	-1.8992	3.73006	↓
Q9QZS5	Sgk2	-2.09273	4.26554	↓	-1.47232	2.77468	↓					Q9JLF6	Tgm1	-2.18499	4.54724	↓	-1.79173	3.4623	↓
A2ALU4	Shroom2	2.85219	7.22096	↑	2.62715	6.17804	↑					Q9Z0K8	Vnn1	1.69633	3.24076	↑	1.75238	3.36914	↑
Q75N73	Slc39a14	1.17755	2.26192	↑	-1.35957	2.56609	↓					Q8K0L9	Zbtb20	-1.88934	3.70466	↓	-1.42585	2.68673	↓
O70493	Snx12	1.98511	3.95893	↑	2.12226	4.35375	↑
changed proteins HFD & WSD
		HFD			WSD
protein ID	gene name	difference	fold change	↕	difference	fold change	↕
Q9D1F4	Akt1s1	1.4016	2.64194	↑	1.95987	3.89027	↑
Q9CXI0	Coq5	-2.58198	5.98761	↓	-1.72194	3.2988	↓
Q05816	Fabp5	-2.36721	5.15942	↓	-1.21141	2.31564	↓
Q00612	G6pdx	-2.21788	4.65209	↓	-1.46669	2.76387	↓
Q6PCP5	Mff	-1.68353	3.21213	↓	-1.38555	2.61272	↓
Q52KI8	Srrm1	-1.29901	2.4606	↓	-1.65795	3.15568	↓
Q8JZL3	Thtpa	-1.22199	2.33268	↓	-1.27699	2.42333	↓

## Sheet: AT4_HFD 
HFD exclusively changed
protein ID	gene name	difference	fold change	↕
Q9QY30	Acacb	-1.54046	2.90887	↓
Q9D0A3	Arpin	1.53474	2.89736	↑
P56212	Arpp19	-2.67229	6.3744	↓
Q9QXS8	Cml5	-1.12112	2.17516	↓
Q9EQG9	Col4a3bp	-1.39362	2.62737	↓
Q91WL5	Cyp4a12a	-1.04087	2.05747	↓
O08579	Emd	2.4814	5.58439	↑
Q6DYE8	Enpp3	1.6138	3.06057	↑
Q9QXC1	Fetub	-1.23653	2.35631	↓
P20060	Hexb	-1.14392	2.20981	↓
P30681	Hmgb2	-2.36941	5.1673	↓
Q8VDC0	Lars2	1.63532	3.10656	↑
Q3U9G9	Lbr	1.61573	3.06467	↑
Q3UN02	Lclat1	-2.10053	4.28867	↓
Q3TBW2	Mrpl10	-1.28672	2.43973	↓
Q9CPW3	Mrpl54	-1.92292	3.7919	↓
Q9CPX7	Mrps16	-4.8093	28.0378	↓
Q8R2U6	Nudt4	-1.98471	3.95783	↓
Q3ULW8	Parp3	-1.32434	2.50418	↓
Q9Z211	Pex11a	-3.47438	11.1146	↓
Q4KWH5	Plch1	2.14592	4.42574	↑
P60603	Romo1	2.08995	4.25733	↑
Q925E0	Sntg2	1.42457	2.68434	↑
Q6ZWQ0	Syne2	-1.75727	3.38058	↓
Q9JMD0	Znf207	-1.61141	3.0555	↓

## Sheet: AT4_DIO 
DIO exclusively changed
protein ID	gene name	difference	fold change	↕
Q9JI39	Abcb10	-1.44435	2.7214	↓
P03958	Ada	-1.21668	2.32411	↓
O08915	Aip	1.41546	2.66745	↑
Q07456	Ambp	-2.50209	5.66506	↓
Q5SGK3	Aox2	-2.66493	6.34197	↓
Q9WUL7	Arl3	-1.48341	2.79609	↓
P50429	Arsb	-1.73394	3.32635	↓
Q8VDN2	Atp1a4	-1.63983	3.11629	↓
Q9Z1G4	Atp6v0a1	-1.14344	2.20907	↓
P51863	Atp6v0d1	-1.0874	2.12491	↓
Q9WVT6	Ca14	-2.75386	6.74519	↓
Q7TQK5	Ccdc93	-1.18114	2.26756	↓
P11609	Cd1d1	-1.52854	2.88494	↓
Q924Z4	Cers2	-2.9748	7.86147	↓
Q9R013	Ctsf	-1.07541	2.10732	↓
E9Q5K4	Cyp2c44	-1.23042	2.34635	↓
Q9DBW0	Cyp4v2	-1.20563	2.30638	↓
Q60991	Cyp7b1	-1.4991	2.82666	↓
A6X919	Dpy19l1	-1.5024	2.83314	↓
Q91ZU6	Dst	4.31908	19.9606	↑
Q3UMY5	Eml4	-1.17728	2.2615	↓
Q3TZZ7	Esyt2	3.11393	8.65738	↑
P17439	Gba	-1.5471	2.92229	↓
Q8BFR4	Gns	-1.43132	2.69693	↓
O88630	Gosr1	-1.18657	2.27611	↓
P15208	Insr	-1.28544	2.43756	↓
P97386	Lig3	2.67146	6.37074	↑
P97412	Lyst	2.33617	5.0496	↑
Q14CH1	Mocos	-1.63372	3.10312	↓
O35680	Mrps12	-1.75726	3.38055	↓
Q8R5F3	Oard1	-1.17919	2.2645	↓
P83870	Phf5a	-1.5208	2.8695	↓
Q8BHS3	Rbm22	1.50997	2.84804	↑
P70335	Rock1	-1.2112	2.3153	↓
Q9D394	Rufy3	-1.90925	3.75614	↓
Q61009	Scarb1	-1.52286	2.8736	↓
Q9QXZ6	Slco1a1	-1.18614	2.27543	↓
Q9CW03	Smc3	-3.26382	9.60523	↓
Q3UMC0	Spata5	3.33655	10.1019	↑
Q8VE97	Srsf4	-1.60667	3.04548	↓
P61957	Sumo2	1.51233	2.8527	↑
Q8CGB6	Tns2	-2.37674	5.19362	↓
B1AXP6	Tomm5	-2.61829	6.14022	↓
Q9EQQ2	Yipf5	-1.16005	2.23465	↓

## Sheet: AT4_WSD
WSD exclusively changed
protein ID	gene name	difference	fold change	↕
Q9JJ59	Abcb9	2.54353	5.83014	↑
Q8VCH0	Acaa1b	1.14537	2.21203	↑
P47740	Aldh3a2	1.13489	2.19602	↑
P05063	Aldoc	-1.25981	2.39464	↓
Q9JKW0	Arl6ip1	2.0499	4.14077	↑
P97370	Atp1b3	-3.07622	8.43402	↓
Q6QD59	Bnip1	-1.98937	3.97064	↓
Q08857	Cd36	1.33271	2.51875	↑
Q9CQB5	Cisd2	-1.71586	3.28492	↓
Q9JIZ0	Cml1	-3.77578	13.6969	↓
Q80X19	Col14a1	1.14789	2.2159	↑
Q8BIQ5	Cstf2	-2.21226	4.63401	↓
Q8K0C4	Cyp51a1	-2.72085	6.59261	↓
Q8VDW0	Ddx39a	-1.75779	3.3818	↓
Q9QYI4	Dnajb12	-2.45345	5.47724	↓
Q9QYI5	Dnajb2	-1.49123	2.81129	↓
Q9ET22	Dpp7	-1.02935	2.0411	↓
Q8BGS1	Epb41l5	-1.39244	2.62522	↓
Q9CQV4	Fam134c	1.03681	2.05169	↑
Q3TCJ1	Fam175b	-1.32316	2.50214	↓
Q148V8	Fam83h	-1.57345	2.97616	↓
Q91VS8	Farp2	-1.0735	2.10453	↓
P08101	Fcgr2	-1.48239	2.79411	↓
Q920E5	Fdps	-1.22006	2.32956	↓
O08917	Flot1	-1.14312	2.20858	↓
Q60634	Flot2	-2.05948	4.16836	↓
Q8BX90	Fndc3a	-2.44873	5.45935	↓
Q9DCD6	Gabarap	-1.83506	3.56786	↓
Q61107	Gbp4	1.11302	2.16298	↑
P24472	Gsta4	-1.23195	2.34884	↓
O08582	Gtpbp1	-4.2793	19.4177	↓
Q9R062	Gyg1	-2.54224	5.82493	↓
Q9R092	Hsd17b6	-1.24272	2.36644	↓
P58044	Idi1	-2.83044	7.11291	↓
Q8R5F7	Ifih1	-1.88199	3.68583	↓
Q9Z0R4	Itsn1	-2.85263	7.22316	↓
Q6WVG3	Kctd12	1.56468	2.95812	↑
Q148V7	Kiaa1468	-1.41749	2.6712	↓
Q4KL35	Magix	-1.98357	3.9547	↓
Q9CQY5	Magt1	1.76543	3.39975	↑
Q8BI08	Mal2	1.3488	2.547	↑
O54782	Man2b2	-1.03548	2.0498	↓
A6H611	Mipep	-1.53076	2.88938	↓
Q9D273	Mmab	-1.01071	2.0149	↓
Q9CQ40	Mrpl49	1.84321	3.58807	↑
Q9D125	Mrps25	-2.7867	6.9005	↓
Q99JF5	Mvd	-2.18762	4.55553	↓
Q9R008	Mvk	-1.98314	3.95353	↓
Q9R1J0	Nsdhl	-1.32048	2.49749	↓
Q505D7	Opa3	-1.44736	2.72709	↓
Q9Z2V4	Pck1	-1.02578	2.03606	↓
Q3UBG2	Pid1	-1.90595	3.74756	↓
Q9CQD1	Rab5a	-2.91256	7.52953	↓
Q8JZX4	Rbm17	1.0486	2.06852	↑
Q9QYF1	Rdh11	-1.11523	2.1663	↓
Q64FW2	Rnase4	-1.69703	3.24233	↓
P56565	S100a1	-1.70848	3.26816	↓
Q9CQS8	Sec61b	-1.05313	2.07503	↓
Q9Z2G6	Sel1l	-1.47159	2.77327	↓
Q8CFJ7	Slc25a45	-1.73962	3.33947	↓
P31649	Slc6a13	-1.84167	3.58425	↓
Q9JHL1	Slc9a3r2	-1.41069	2.65864	↓
Q9R0P4	Smap	-2.02919	4.08176	↓
Q62241	Snrpc	-1.68053	3.20546	↓
Q9ER00	Stx12	-1.06464	2.09165	↓
Q3UUI3	Them4	-1.27138	2.41392	↓
Q921L3	Tmco1	-1.99203	3.97796	↓
Q9R0Q3	Tmed2	-1.50785	2.84386	↓
Q9CYV5	Tmem135	1.30437	2.46976	↑
A2AN08	Ubr4	-1.96535	3.90507	↓
P52623	Uck1	1.27107	2.4134	↑
